# Supplementary material for: Structure and function analysis of a potent human neutralizing antibody CA521FALA against SARS-CoV-2
Source: Commun Biol. 2021 Apr 23;4:500. doi: 10.1038/s42003-021-02029-w (PMC8065039; doi:10.1038/s42003-021-02029-w)
Supplement: Supplementary file 2 — Supplementary Data 1 [file 42003_2021_2029_MOESM2_ESM.xlsx]

## Sheet: Figure 1a
Figure 1a
	Inhibition rate%
	Conc (nM)	CA521FALA		ACE2		Isotype
	26.6667	96.4253	96.5424	85.1397	89.8395	14.4677	28.0005
	13.3333	96.5847	96.5326	71.716	70.745	3.81833	9.78645
	6.66667	96.3734	96.386	61.891	71.4589	5.31315	19.6956
	3.33333	96.0545	95.7294	42.7499	65.0632	5.51952	20.2096
	1.66667	94.8997	94.988	36.2644	44.2579	6.93944	29.393
	0.833333	86.0697	88.8803	27.0824	31.6398	10.4215	25.9058
	0.416667	69.0531	73.3683	25.2335	26.9817	17.2566	27.5092
	0.208333	48.1571	36.1476	35.1194	41.0967	26.5256	34.3064
	0.104167	27.5041	35.5937	30.5263	29.9062	21.9725	22.6255
	0.0520833	27.7852	19.1004	7.43825	20.9361	13.0398	20.4971
	0.0260417	30.9738	32.3173	29.6116	15.0534	7.92749	19.5944

## Sheet: Figure 1b
Figure 1b
			#	Sample	Gate	Count	% E1	Mean X	CV X
			1	CA521FALA	E1	15337	1	58476	1.0126
			2	Isotype	E1*	11586	1	11106	0.6526

## Sheet: Figure 1c
Figure 1c
	Conc (nM)	CA13FALA			CA521FALA			Isotype
	1.33333	4.95176	4.21354	4.44155	4.33099	4.18781	3.98865	0.0992098	0.0936407	0.0974148
	0.333333	4.59585	4.00722	3.75238	4.27708	3.84631	3.59205	0.0696527	0.0636823	0.0817934
	0.0833333	3.83708	3.74106	3.51917	4.26491	3.46345	3.7656	0.0630984	0.0580494	0.0629127
	0.0208333	2.79087	2.79689	2.64223	2.83791	2.39722	2.5035	0.0631494	0.0551626	0.0615275
	0.00520833	1.1076	1.11529	1.01622	1.14686	0.867328	0.848463	0.0628492	0.0575459	0.0555422
	0.00130208	0.395559	0.34462	0.322393	0.379787	0.318901	0.306536	0.062187	0.0578014	0.0559793
	0.000325521	0.153089	0.146485	0.134444	0.125838	0.123478	0.113711	0.0596754	0.0627377	0.0576219
	8.13802e-05	0.0957314	0.0827822	0.0726716	0.0849291	0.0806287	0.0783733	0.0621552	0.0637624	0.0589761
	0	0.108385	0.103658	0.0741899	0.0696889	0.0610996	0.0663299	0.0635888	0.0639035	0.0652934

## Sheet: Figure 1d
Figure 1d
	Conc (nM)	CA13FALA			CA521FALA			Isotype
	1.33333	4.022	3.738	3.601	0.052	0.055	0.054	0.056	0.052	0.054
	0.333333	3.781	3.566	3.423	0.048	0.055	0.05	0.047	0.045	0.05
	0.0833333	3.493	3.145	2.918	0.044	0.045	0.045	0.044	0.045	0.052
	0.0208333	2.033	1.931	2.119	0.045	0.045	0.053	0.043	0.044	0.051
	0.00520833	0.75	0.735	0.736	0.044	0.044	0.051	0.042	0.043	0.046
	0.00130208	0.239	0.234	0.238	0.044	0.044	0.05	0.042	0.044	0.053
	0.000325521	0.094	0.107	0.098	0.045	0.048	0.081	0.042	0.044	0.056
	8.13802e-05	0.062	0.081	0.059	0.043	0.045	0.061	0.047	0.051	0.056
	0	0.072	0.07	0.056	0.052	0.055	0.054	0.053	0.052	0.053

## Sheet: Figure 1e
Figure 1e
	Conc (nM)	CA13FALA			CA521FALA			Isotype
	1.33333	0.072	0.083	0.067	0.078	0.065	0.056	0.075	0.07	0.057
	0.333333	0.073	0.116	0.078	0.059	0.059	0.051	0.064	0.06	0.049
	0.0833333	0.06	0.064	0.091	0.054	0.051	0.046	0.054	0.054	0.046
	0.0208333	0.083	0.062	0.064	0.052	0.053	0.051	0.055	0.052	0.049
	0.00520833	0.061	0.066	0.069	0.052	0.053	0.049	0.053	0.046	0.048
	0.00130208	0.063	0.06	0.071	0.054	0.053	0.049	0.052	0.049	0.049
	0.000325521	0.061	0.063	0.055	0.052	0.052	0.051	0.054	0.05	0.054
	8.13802e-05	0.062	0.059	0.056	0.053	0.051	0.054	0.054	0.052	0.053
	0	0.065	0.063	0.099	0.065	0.055	0.07	0.059	0.065	0.057

## Sheet: Figure 1f
Time(s)	25nM	25nM	12.5nM	12.5nM	6.25nM	6.25nM	1.563nM	1.563nM	3.125nM	3.125nM
0	0	0	0	0	0	0	0	0	0	0
0.2	0.00052215	0.00087493	-0.00031594	0.00042784	-0.00015984	0.0002003	-0.00051287	5.813e-05	-0.00035954	0.00010247
0.4	0.00106455	0.00174796	-0.00051524	0.00085521	-0.00033362	0.00040049	-0.00106272	0.00011625	-0.00057581	0.00020491
0.6	0.00144513	0.0026191	-0.00067598	0.0012821	-0.00087537	0.00060056	-0.00146154	0.00017436	-0.00101333	0.00030731
0.8	0.00237937	0.00348835	-0.00063941	0.00170851	-0.00109017	0.00080051	-0.00188504	0.00023245	-0.00107202	0.00040968
1	0.00314005	0.00435572	-0.00056127	0.00213445	-0.00118605	0.00100034	-0.00225602	0.00029054	-0.00125979	0.00051202
1.2	0.00394149	0.00522121	-0.00051305	0.00255992	-0.00115462	0.00120006	-0.0027902	0.00034862	-0.00133458	0.00061433
1.4	0.00459796	0.00608482	-0.00070049	0.00298491	-0.00130643	0.00139966	-0.00311159	0.00040668	-0.00157714	0.0007166
1.6	0.00547016	0.00694657	-0.00046236	0.00340943	-0.00099813	0.00159914	-0.00308326	0.00046473	-0.00156534	0.00081884
1.8	0.00646902	0.00780644	-9.917e-05	0.00383348	-0.00078655	0.00179851	-0.00310998	0.00052277	-0.00166888	0.00092105
2	0.00708768	0.00866445	3.967e-05	0.00425706	-0.00112028	0.00199776	-0.00314	0.0005808	-0.00161999	0.00102322
2.2	0.0077709	0.0095206	0.00038129	0.00468016	-0.00101418	0.00219689	-0.00356655	0.00063882	-0.00156138	0.00112537
2.4	0.00864845	0.0103749	0.00079188	0.0051028	-0.00085523	0.00239591	-0.00319405	0.00069683	-0.0016368	0.00122747
2.6	0.00972337	0.0112274	0.00099601	0.00552496	-0.00018923	0.00259481	-0.00299233	0.00075483	-0.00123165	0.00132955
2.8	0.0104896	0.0120779	0.00144708	0.00594666	0.0001446	0.00279359	-0.00286107	0.00081282	-0.00116971	0.00143159
3	0.0112697	0.0129267	0.00250845	0.00636788	0.00123279	0.00299226	-0.00260417	0.00087079	-0.00100638	0.0015336
3.2	0.0129767	0.0137736	0.00411418	0.00678864	0.0024573	0.00319081	-0.00111347	0.00092876	-0.0002086	0.00163558
3.4	0.013502	0.0146187	0.00419852	0.00720893	0.00264993	0.00338924	-0.001658	0.00098671	-0.00028173	0.00173752
3.6	0.0148128	0.0154619	0.00477883	0.00762875	0.0031021	0.00358756	-0.00126273	0.00104466	-0.0002998	0.00183944
3.8	0.0159099	0.0163034	0.00605385	0.0080481	0.00344537	0.00378576	-0.00084015	0.00110259	0.00028542	0.00194131
4	0.0169204	0.017143	0.00674392	0.00846699	0.00413796	0.00398385	-0.00070941	0.00116051	-3.135e-05	0.00204316
4.2	0.0176552	0.0179807	0.00726671	0.00888541	0.00398214	0.00418182	-0.00082982	0.00121842	-9.485e-05	0.00214497
4.4	0.0184097	0.0188167	0.00778948	0.00930337	0.00358428	0.00437967	-0.00072778	0.00127632	4.614e-05	0.00224675
4.6	0.0197264	0.0196509	0.00880852	0.00972086	0.00369962	0.00457741	-0.00039633	0.00133421	0.00046151	0.0023485
4.8	0.02083	0.0204832	0.00997717	0.0101379	0.00403821	0.00477503	-0.00020211	0.00139208	0.00105924	0.00245022
5	0.0218145	0.0213137	0.0103055	0.0105544	0.00441453	0.00497254	0.00014239	0.00144995	0.00121041	0.0025519
5.2	0.0228421	0.0221425	0.0103926	0.0109706	0.00474406	0.00516993	0.00030881	0.0015078	0.00127544	0.00265355
5.4	0.0239532	0.0229694	0.010745	0.0113862	0.00479379	0.00536721	0.00093145	0.00156565	0.00130014	0.00275517
5.6	0.025325	0.0237946	0.0112087	0.0118014	0.0051404	0.00556437	0.00156595	0.00162348	0.00181908	0.00285675
5.8	0.0261908	0.0246179	0.0113706	0.0122161	0.00476502	0.00576141	0.00141629	0.0016813	0.00192886	0.0029583
6	0.026883	0.0254395	0.0114591	0.0126303	0.0043812	0.00595834	0.00142717	0.00173911	0.00208847	0.00305982
6.2	0.027538	0.0262593	0.0117079	0.0130441	0.00455232	0.00615516	0.00084942	0.00179691	0.00195062	0.00316131
6.4	0.0281602	0.0270773	0.0123528	0.0134574	0.00483658	0.00635185	0.00116603	0.0018547	0.00173179	0.00326276
6.6	0.0282121	0.0278936	0.012073	0.0138703	0.00516033	0.00654844	0.00089591	0.00191248	0.00122737	0.00336418
6.8	0.0285154	0.0287081	0.012301	0.0142827	0.00520943	0.00674491	0.000528	0.00197025	0.00076467	0.00346557
7	0.0291882	0.0295208	0.0133859	0.0146947	0.00534467	0.00694126	0.00035815	0.002028	0.00054149	0.00356693
7.2	0.0293544	0.0303317	0.01392	0.0151062	0.00591165	0.0071375	9.485e-05	0.00208575	0.00031224	0.00366825
7.4	0.0295959	0.0311409	0.0137331	0.0155172	0.00586467	0.00733362	-0.00071562	0.00214348	-0.00031632	0.00376954
7.6	0.0303115	0.0319484	0.0147482	0.0159278	0.00618746	0.00752963	-0.00025806	0.00220121	-0.00054462	0.0038708
7.8	0.0308832	0.0327541	0.0153965	0.0163379	0.00658583	0.00772552	0.00016276	0.00225892	-0.0002886	0.00397202
8	0.0322909	0.033558	0.016353	0.0167475	0.00750556	0.0079213	0.00082941	0.00231662	0.00019863	0.00407322
8.2	0.0327918	0.0343602	0.0167815	0.0171568	0.00735135	0.00811697	0.00109928	0.00237431	0.00025413	0.00417438
8.4	0.0335888	0.0351607	0.0174899	0.0175655	0.00761776	0.00831252	0.00183951	0.00243199	0.00088074	0.0042755
8.6	0.0345015	0.0359594	0.018257	0.0179738	0.00808929	0.00850795	0.00220297	0.00248966	0.0014434	0.0043766
8.8	0.0351945	0.0367564	0.0186411	0.0183817	0.00836169	0.00870327	0.00294905	0.00254732	0.00169048	0.00447766
9	0.0364476	0.0375517	0.0189504	0.0187891	0.00826387	0.00889848	0.00300016	0.00260496	0.00172209	0.00457869
9.2	0.0371841	0.0383452	0.0192476	0.019196	0.00841643	0.00909357	0.00310245	0.0026626	0.00132941	0.00467969
9.4	0.0382886	0.0391371	0.0201147	0.0196025	0.0083463	0.00928855	0.00333087	0.00272022	0.00201343	0.00478065
9.6	0.038939	0.0399272	0.0202853	0.0200085	0.00811871	0.00948342	0.00303927	0.00277784	0.00258643	0.00488159
9.8	0.0401616	0.0407156	0.0208781	0.0204141	0.00809895	0.00967817	0.00273883	0.00283544	0.00324644	0.00498249
10	0.0409785	0.0415023	0.0209598	0.0208192	0.00785259	0.0098728	0.00263929	0.00289303	0.00321281	0.00508335
10.2	0.0422097	0.0422873	0.0214971	0.0212239	0.00820188	0.0100673	0.00256855	0.00295061	0.00410017	0.00518419
10.4	0.0427789	0.0430706	0.0214239	0.0216281	0.00789479	0.0102617	0.00233013	0.00300818	0.00386223	0.00528499
10.6	0.043286	0.0438522	0.0215006	0.0220319	0.00788557	0.010456	0.00173586	0.00306574	0.00383971	0.00538576
10.8	0.0437755	0.0446321	0.0214419	0.0224352	0.00753263	0.0106502	0.00114632	0.00312329	0.00373105	0.0054865
11	0.0445828	0.0454103	0.0217814	0.0228381	0.00784731	0.0108443	0.00074555	0.00318083	0.00379141	0.00558721
11.2	0.045191	0.0461868	0.0216834	0.0232405	0.0081337	0.0110382	0.00040583	0.00323836	0.00372282	0.00568788
11.4	0.0459497	0.0469616	0.0214822	0.0236425	0.00849308	0.0112321	0.00039377	0.00329587	0.00345002	0.00578852
11.6	0.0472983	0.0477348	0.0224675	0.0240441	0.00925825	0.0114258	0.00101112	0.00335338	0.00394803	0.00588913
11.8	0.0482609	0.0485063	0.0230563	0.0244451	0.00979759	0.0116194	0.00180237	0.00341087	0.00460835	0.0059897
12	0.0498142	0.0492761	0.0237792	0.0248458	0.0107343	0.0118129	0.00281198	0.00346835	0.00519391	0.00609025
12.2	0.0499521	0.0500442	0.0238211	0.025246	0.010867	0.0120063	0.0029163	0.00352582	0.00505137	0.00619076
12.4	0.0511034	0.0508107	0.0244571	0.0256457	0.0111792	0.0121996	0.00350883	0.00358328	0.00530771	0.00629124
12.6	0.0520336	0.0515755	0.0246717	0.0260451	0.0110751	0.0123927	0.00333397	0.00364073	0.00547155	0.00639169
12.8	0.0529957	0.0523387	0.0254755	0.0264439	0.0114395	0.0125858	0.0037409	0.00369817	0.00523114	0.0064921
13	0.0534981	0.0531002	0.0257111	0.0268423	0.0111059	0.0127787	0.00296911	0.0037556	0.0043143	0.00659248
13.2	0.0539862	0.05386	0.0258746	0.0272403	0.0113009	0.0129715	0.00286953	0.00381302	0.00390146	0.00669283
13.4	0.0546029	0.0546182	0.0264859	0.0276378	0.011427	0.0131642	0.00258961	0.00387043	0.00403996	0.00679315
13.6	0.0552311	0.0553748	0.0262975	0.0280349	0.0114147	0.0133568	0.00248317	0.00392782	0.00429803	0.00689343
13.8	0.0561869	0.0561297	0.0266584	0.0284316	0.0117824	0.0135493	0.00253974	0.00398521	0.00424329	0.00699369
14	0.0559624	0.056883	0.026791	0.0288278	0.0113965	0.0137417	0.00221691	0.00404258	0.0035376	0.00709391
14.2	0.056424	0.0576347	0.0270475	0.0292236	0.0118328	0.0139339	0.00175009	0.00409994	0.00392186	0.0071941
14.4	0.0565612	0.0583847	0.0273991	0.0296189	0.011551	0.0141261	0.00143635	0.0041573	0.00336586	0.00729425
14.6	0.0571166	0.0591331	0.0283114	0.0300138	0.0121663	0.0143181	0.00144178	0.00421464	0.00373907	0.00739438
14.8	0.0577059	0.0598799	0.0284917	0.0304082	0.0127046	0.01451	0.00130932	0.00427197	0.00364112	0.00749447
15	0.0585937	0.0606251	0.0290609	0.0308022	0.0130095	0.0147018	0.00119117	0.00432929	0.00361144	0.00759453
15.2	0.0589515	0.0613686	0.0295699	0.0311958	0.0133544	0.0148935	0.00105735	0.00438659	0.00391494	0.00769455
15.4	0.0596498	0.0621106	0.0304725	0.0315889	0.0140307	0.0150851	0.00181076	0.00444389	0.00447309	0.00779455
15.6	0.0606171	0.0628509	0.0318807	0.0319816	0.0144744	0.0152766	0.00258726	0.00450118	0.00504014	0.00789451
15.8	0.061304	0.0635896	0.032733	0.0323739	0.0144196	0.0154679	0.0030393	0.00455845	0.00538253	0.00799444
16	0.0626461	0.0643267	0.0334407	0.0327657	0.0153474	0.0156592	0.00352127	0.00461572	0.00612329	0.00809434
16.2	0.0635871	0.0650623	0.0339432	0.0331571	0.0156411	0.0158503	0.00355043	0.00467297	0.00623968	0.00819421
16.4	0.0653363	0.0657962	0.034836	0.0335481	0.0156544	0.0160413	0.00388611	0.00473022	0.00650139	0.00829404
16.6	0.0662925	0.0665285	0.0349946	0.0339386	0.0157786	0.0162323	0.00387615	0.00478745	0.00676386	0.00839385
16.8	0.0675055	0.0672593	0.0355872	0.0343287	0.0162734	0.0164231	0.0041325	0.00484467	0.00656813	0.00849362
17	0.0684706	0.0679885	0.0355913	0.0347183	0.0163344	0.0166137	0.0041637	0.00490188	0.0064877	0.00859335
17.2	0.0696369	0.0687161	0.036324	0.0351075	0.0166845	0.0168043	0.0044126	0.00495908	0.00721867	0.00869306
17.4	0.0704284	0.0694421	0.0365785	0.0354963	0.0173559	0.0169948	0.00424921	0.00501627	0.00738864	0.00879273
17.6	0.0710116	0.0701665	0.0363938	0.0358846	0.0168933	0.0171851	0.00354614	0.00507345	0.00733001	0.00889238
17.8	0.0713347	0.0708894	0.0368735	0.0362726	0.017031	0.0173754	0.00345665	0.00513062	0.00708528	0.00899199
18	0.0713912	0.0716107	0.0372269	0.03666	0.0168768	0.0175655	0.00325757	0.00518777	0.00666657	0.00909156
18.2	0.0721669	0.0723304	0.0376497	0.0370471	0.0169582	0.0177555	0.00312355	0.00524492	0.00671747	0.00919111
18.4	0.0729812	0.0730486	0.038324	0.0374337	0.0170353	0.0179454	0.00338445	0.00530205	0.00675844	0.00929062
18.6	0.073732	0.0737652	0.0385861	0.0378199	0.0174765	0.0181352	0.0033908	0.00535918	0.00705339	0.00939011
18.8	0.0742214	0.0744803	0.0384028	0.0382057	0.0174082	0.0183249	0.00300402	0.00541629	0.00702941	0.00948955
19	0.074863	0.0751938	0.0385547	0.038591	0.0173045	0.0185145	0.0028957	0.00547339	0.00708482	0.00958897
19.2	0.0754062	0.0759058	0.0386562	0.0389759	0.0173475	0.0187039	0.0027199	0.00553048	0.00735415	0.00968836
19.4	0.0763249	0.0766162	0.0396879	0.0393604	0.0175093	0.0188933	0.00377736	0.00558756	0.00792693	0.00978771
19.6	0.0768926	0.0773251	0.0402674	0.0397445	0.0178117	0.0190825	0.00382601	0.00564463	0.00803003	0.00988703
19.8	0.0774264	0.0780325	0.0404574	0.0401281	0.0177534	0.0192717	0.00349757	0.00570169	0.00811761	0.00998632
20	0.0784155	0.0787383	0.0406354	0.0405113	0.0185194	0.0194607	0.00404685	0.00575874	0.00868645	0.0100856
20.2	0.0791197	0.0794426	0.0409981	0.040894	0.0189465	0.0196496	0.00460493	0.00581578	0.00827543	0.0101848
20.4	0.0797566	0.0801454	0.0416313	0.0412764	0.0193441	0.0198384	0.00491113	0.0058728	0.00840799	0.010284
20.6	0.0803668	0.0808466	0.0421474	0.0416583	0.0202318	0.0200271	0.00522263	0.00592982	0.00915481	0.0103832
20.8	0.0814603	0.0815464	0.0428147	0.0420398	0.0213147	0.0202156	0.00595516	0.00598682	0.00963738	0.0104823
21	0.0822285	0.0822446	0.0438645	0.0424209	0.0218189	0.0204041	0.00674396	0.00604382	0.0103596	0.0105814
21.2	0.0828985	0.0829413	0.044542	0.0428015	0.0222535	0.0205925	0.00659585	0.0061008	0.0104683	0.0106805
21.4	0.083489	0.0836365	0.044642	0.0431817	0.0223991	0.0207807	0.00616198	0.00615777	0.00992283	0.0107795
21.6	0.0838973	0.0843301	0.045038	0.0435615	0.0219788	0.0209689	0.00580625	0.00621473	0.00985732	0.0108785
21.8	0.0846028	0.0850223	0.0454308	0.0439409	0.0217248	0.0211569	0.00616658	0.00627169	0.0097567	0.0109775
22	0.0848258	0.085713	0.0456409	0.0443199	0.020933	0.0213448	0.00569763	0.00632863	0.00912013	0.0110764
22.2	0.085344	0.0864022	0.0460436	0.0446984	0.0204782	0.0215326	0.00534864	0.00638555	0.0090894	0.0111753
22.4	0.0858645	0.0870899	0.0459462	0.0450765	0.020566	0.0217203	0.00482243	0.00644247	0.0092578	0.0112742
22.6	0.0868429	0.0877761	0.0460507	0.0454542	0.0206336	0.0219079	0.00464414	0.00649938	0.00919112	0.011373
22.8	0.0872559	0.0884608	0.0461144	0.0458315	0.0205848	0.0220953	0.00456544	0.00655628	0.00874287	0.0114718
23	0.0881384	0.089144	0.0464195	0.0462083	0.0204937	0.0222827	0.00450475	0.00661316	0.00859193	0.0115706
23.2	0.0885961	0.0898257	0.046728	0.0465847	0.0200864	0.02247	0.00420679	0.00667004	0.00851689	0.0116694
23.4	0.0893383	0.090506	0.0472912	0.0469608	0.02047	0.0226571	0.00460796	0.0067269	0.00842883	0.0117681
23.6	0.0898494	0.0911848	0.0474556	0.0473363	0.0207609	0.0228442	0.00451717	0.00678376	0.00828408	0.0118668
23.8	0.0903738	0.0918621	0.0474437	0.0477115	0.0203068	0.0230311	0.00444282	0.0068406	0.00826392	0.0119654
24	0.0910168	0.092538	0.047842	0.0480863	0.020994	0.0232179	0.0048252	0.00689743	0.00841831	0.012064
24.2	0.0916589	0.0932124	0.0483871	0.0484606	0.0216796	0.0234046	0.00536282	0.00695425	0.00842307	0.0121626
24.4	0.0922049	0.0938853	0.0484541	0.0488345	0.0219739	0.0235912	0.00542353	0.00701106	0.00876421	0.0122612
24.6	0.0932893	0.0945568	0.0489119	0.0492081	0.0227068	0.0237777	0.00580184	0.00706786	0.00929289	0.0123597
24.8	0.0946801	0.0952268	0.0491023	0.0495811	0.0231714	0.0239641	0.00669098	0.00712465	0.00942356	0.0124582
25	0.0954016	0.0958954	0.0497734	0.0499538	0.0231451	0.0241503	0.0068791	0.00718143	0.00978983	0.0125567
25.2	0.0963332	0.0965625	0.0500869	0.0503261	0.02373	0.0243365	0.0066964	0.0072382	0.00949094	0.0126551
25.4	0.0976418	0.0972281	0.0502727	0.0506979	0.0239776	0.0245226	0.00668137	0.00729495	0.00981206	0.0127535
25.6	0.0980804	0.0978924	0.0506366	0.0510694	0.024005	0.0247085	0.00669739	0.0073517	0.0103432	0.0128519
25.8	0.0981283	0.0985552	0.0508713	0.0514404	0.0237214	0.0248943	0.00658711	0.00740843	0.0101385	0.0129502
26	0.098349	0.0992165	0.0512303	0.051811	0.0241527	0.0250801	0.00669072	0.00746516	0.0105352	0.0130485
26.2	0.0990852	0.0998764	0.0517719	0.0521812	0.0248868	0.0252657	0.00724156	0.00752187	0.0112542	0.0131468
26.4	0.0998408	0.100535	0.0520327	0.052551	0.0256147	0.0254512	0.00744423	0.00757857	0.0116536	0.013245
26.6	0.100678	0.101192	0.052893	0.0529204	0.0262885	0.0256366	0.00823333	0.00763526	0.012018	0.0133432
26.8	0.101251	0.101848	0.054052	0.0532893	0.0268116	0.0258219	0.0088715	0.00769195	0.0125486	0.0134414
27	0.10189	0.102502	0.0548524	0.0536579	0.026935	0.0260071	0.00867865	0.00774862	0.0130136	0.0135396
27.2	0.102418	0.103155	0.0559832	0.054026	0.0271907	0.0261921	0.00860636	0.00780528	0.0132022	0.0136377
27.4	0.103385	0.103806	0.0565958	0.0543937	0.0275303	0.0263771	0.00874139	0.00786192	0.0130049	0.0137358
27.6	0.104181	0.104456	0.057059	0.0547611	0.027487	0.026562	0.008569	0.00791856	0.0135645	0.0138338
27.8	0.104757	0.105105	0.0571925	0.055128	0.0272703	0.0267467	0.00790216	0.00797519	0.0135624	0.0139318
28	0.104833	0.105752	0.0574238	0.0554945	0.0270966	0.0269314	0.00722898	0.00803181	0.0131793	0.0140298
28.2	0.105646	0.106398	0.0572763	0.0558606	0.0269291	0.0271159	0.00754165	0.00808841	0.013121	0.0141278
28.4	0.106402	0.107042	0.057065	0.0562263	0.0263426	0.0273003	0.00700614	0.00814501	0.0128388	0.0142257
28.6	0.107345	0.107685	0.0571417	0.0565916	0.0263277	0.0274846	0.00684281	0.00820159	0.0126257	0.0143236
28.8	0.107842	0.108326	0.0568881	0.0569564	0.026175	0.0276688	0.00690257	0.00825816	0.011976	0.0144215
29	0.108747	0.108966	0.0577285	0.0573209	0.0264222	0.027853	0.00669336	0.00831473	0.0121213	0.0145193
29.2	0.109146	0.109605	0.058147	0.057685	0.026816	0.0280369	0.00631425	0.00837128	0.0116594	0.0146171
29.4	0.109685	0.110243	0.0581625	0.0580487	0.026552	0.0282208	0.00606607	0.00842782	0.0120284	0.0147149
29.6	0.109311	0.110879	0.0580756	0.0584119	0.0261985	0.0284046	0.00573397	0.00848435	0.0117093	0.0148126
29.8	0.109736	0.111513	0.0582694	0.0587748	0.0265429	0.0285883	0.00566387	0.00854087	0.0116828	0.0149103
30	0.110671	0.112147	0.0588422	0.0591372	0.0270292	0.0287718	0.00606747	0.00859738	0.0121547	0.015008
30.2	0.111667	0.112779	0.0594226	0.0594993	0.0274065	0.0289553	0.00646169	0.00865388	0.0126436	0.0151056
30.4	0.112229	0.113409	0.0601129	0.0598609	0.0276799	0.0291386	0.00708705	0.00871037	0.0130374	0.0152032
30.6	0.112889	0.114038	0.0607694	0.0602221	0.0278448	0.0293219	0.00756811	0.00876684	0.0134677	0.0153008
30.8	0.113394	0.114666	0.0613321	0.060583	0.0279668	0.029505	0.00736918	0.00882331	0.0137889	0.0153984
31	0.114053	0.115293	0.0619233	0.0609434	0.0282577	0.0296881	0.00729459	0.00887977	0.0138955	0.0154959
31.2	0.114997	0.115918	0.0626271	0.0613035	0.0282428	0.029871	0.00740348	0.00893621	0.0144032	0.0155934
31.4	0.115597	0.116541	0.0623612	0.0616631	0.0277102	0.0300538	0.00697579	0.00899265	0.0142407	0.0156908
31.6	0.116536	0.117164	0.062502	0.0620223	0.02791	0.0302365	0.00662	0.00904907	0.0145474	0.0157882
31.8	0.116543	0.117785	0.0622794	0.0623812	0.027867	0.0304191	0.00641522	0.00910548	0.0140479	0.0158856
32	0.116904	0.118404	0.0625867	0.0627396	0.0278271	0.0306016	0.00672189	0.00916188	0.0141615	0.015983
32.2	0.118471	0.119023	0.0630043	0.0630976	0.0284201	0.030784	0.00749041	0.00921828	0.0147086	0.0160803
32.4	0.119021	0.11964	0.0633858	0.0634553	0.0285161	0.0309662	0.00728156	0.00927466	0.0146092	0.0161776
32.6	0.119578	0.120255	0.0637327	0.0638125	0.0289349	0.0311484	0.00739942	0.00933103	0.0148833	0.0162749
32.8	0.120222	0.12087	0.0640979	0.0641694	0.0294874	0.0313305	0.00754116	0.00938739	0.0146132	0.0163721
33	0.120902	0.121483	0.0651341	0.0645258	0.0300573	0.0315124	0.00764083	0.00944373	0.0148006	0.0164693
33.2	0.121011	0.122094	0.0654224	0.0648819	0.0304172	0.0316943	0.00761458	0.00950007	0.0146773	0.0165665
33.4	0.121968	0.122705	0.0661238	0.0652375	0.0307779	0.031876	0.00794222	0.0095564	0.0150807	0.0166636
33.6	0.122438	0.123314	0.0668976	0.0655928	0.0311257	0.0320577	0.00812278	0.00961272	0.0147227	0.0167607
33.8	0.123149	0.123921	0.0675388	0.0659476	0.03173	0.0322392	0.00823099	0.00966902	0.0144488	0.0168578
34	0.123901	0.124528	0.0685271	0.0663021	0.0322216	0.0324206	0.00879441	0.00972532	0.0148543	0.0169549
34.2	0.124317	0.125133	0.0690715	0.0666562	0.032436	0.0326019	0.00914999	0.0097816	0.0152069	0.0170519
34.4	0.124823	0.125737	0.0691613	0.0670099	0.0326829	0.0327832	0.00944686	0.00983787	0.0152114	0.0171489
34.6	0.12589	0.126339	0.0692592	0.0673631	0.033127	0.0329643	0.0092627	0.00989414	0.0152545	0.0172458
34.8	0.126564	0.12694	0.0697575	0.067716	0.0331442	0.0331453	0.00895784	0.00995039	0.0154985	0.0173427
35	0.127248	0.12754	0.0701422	0.0680685	0.0329245	0.0333262	0.00895609	0.0100066	0.0156003	0.0174396
35.2	0.127987	0.128139	0.0705046	0.0684206	0.0325056	0.033507	0.00878334	0.0100629	0.0159815	0.0175365
35.4	0.128146	0.128736	0.0700261	0.0687724	0.0318782	0.0336876	0.00788202	0.0101191	0.0154276	0.0176333
35.6	0.128522	0.129332	0.0703288	0.0691237	0.0322041	0.0338682	0.00776291	0.0101753	0.0156903	0.0177301
35.8	0.12879	0.129926	0.0705398	0.0694746	0.0322091	0.0340487	0.0080556	0.0102315	0.0160145	0.0178269
36	0.129105	0.13052	0.0707418	0.0698252	0.0320312	0.0342291	0.00778499	0.0102877	0.0164215	0.0179236
36.2	0.130113	0.131112	0.070861	0.0701753	0.0320511	0.0344093	0.00752748	0.0103439	0.0167375	0.0180203
36.4	0.130015	0.131703	0.070414	0.0705251	0.0319209	0.0345895	0.00696765	0.0104	0.0162597	0.018117
36.6	0.130789	0.132292	0.0704781	0.0708745	0.0320397	0.0347695	0.00672662	0.0104562	0.0163338	0.0182136
36.8	0.131295	0.13288	0.0705087	0.0712235	0.0324433	0.0349495	0.00688511	0.0105123	0.0161274	0.0183103
37	0.131842	0.133467	0.0711405	0.0715721	0.0330917	0.0351293	0.00715106	0.0105685	0.0163537	0.0184068
37.2	0.132728	0.134053	0.0716652	0.0719203	0.0335286	0.035309	0.00746653	0.0106246	0.0166995	0.0185034
37.4	0.133238	0.134637	0.0724188	0.0722681	0.0338174	0.0354887	0.00786727	0.0106807	0.0167897	0.0185999
37.6	0.134	0.135221	0.0734665	0.0726155	0.0343414	0.0356682	0.00855698	0.0107368	0.0171215	0.0186964
37.8	0.134562	0.135803	0.0737968	0.0729626	0.0345231	0.0358476	0.00875238	0.0107929	0.0169485	0.0187928
38	0.135743	0.136383	0.0747543	0.0733092	0.0352828	0.0360269	0.00940344	0.010849	0.0175587	0.0188893
38.2	0.136957	0.136963	0.0753922	0.0736555	0.0358963	0.0362061	0.00963941	0.010905	0.0179724	0.0189857
38.4	0.138165	0.137541	0.0753838	0.0740014	0.0361492	0.0363852	0.00929021	0.0109611	0.0178273	0.019082
38.6	0.139205	0.138118	0.076128	0.0743469	0.0363815	0.0365642	0.00961679	0.0110172	0.0178765	0.0191784
38.8	0.139349	0.138693	0.0760692	0.074692	0.0360472	0.0367431	0.0093648	0.0110732	0.0176884	0.0192747
39	0.139574	0.139267	0.076131	0.0750368	0.0361771	0.0369219	0.00948634	0.0111292	0.0175479	0.0193709
39.2	0.140395	0.139841	0.0766943	0.0753811	0.0364019	0.0371006	0.00953239	0.0111853	0.0178677	0.0194672
39.4	0.140695	0.140413	0.0770682	0.0757251	0.0364818	0.0372792	0.00910705	0.0112412	0.0180489	0.0195634
39.6	0.14087	0.140983	0.0772907	0.0760687	0.0363317	0.0374577	0.00925438	0.0112973	0.0182027	0.0196596
39.8	0.141396	0.141553	0.077647	0.0764119	0.0364231	0.037636	0.00939223	0.0113532	0.0184082	0.0197557
40	0.141507	0.142121	0.0772967	0.0767547	0.0362903	0.0378143	0.0089647	0.0114092	0.0182182	0.0198518
40.2	0.142912	0.142688	0.0779793	0.0770972	0.0367743	0.0379924	0.00895167	0.0114652	0.0188486	0.0199479
40.4	0.143349	0.143253	0.0780299	0.0774393	0.0368747	0.0381705	0.00906948	0.0115211	0.0188043	0.020044
40.6	0.144095	0.143818	0.0787094	0.0777809	0.0371859	0.0383485	0.00937873	0.0115771	0.0193311	0.02014
40.8	0.144454	0.144381	0.0789406	0.0781222	0.0377659	0.0385263	0.00960873	0.011633	0.0199763	0.020236
41	0.145154	0.144943	0.0793848	0.0784632	0.0383806	0.0387041	0.00959491	0.0116889	0.0203897	0.0203319
41.2	0.145635	0.145504	0.079639	0.0788037	0.038622	0.0388817	0.00981472	0.0117448	0.020279	0.0204279
41.4	0.146153	0.146064	0.080539	0.0791439	0.038908	0.0390592	0.0105123	0.0118007	0.0204602	0.0205238
41.6	0.147182	0.146622	0.0816146	0.0794837	0.0396144	0.0392367	0.0108137	0.0118566	0.0207231	0.0206196
41.8	0.148048	0.147179	0.0820395	0.0798231	0.0394219	0.039414	0.0109754	0.0119125	0.0203918	0.0207155
42	0.148972	0.147735	0.0827067	0.0801621	0.0398194	0.0395912	0.0110185	0.0119684	0.020698	0.0208113
42.2	0.149212	0.14829	0.0829183	0.0805007	0.0397758	0.0397683	0.011067	0.0120242	0.0208745	0.020907
42.4	0.149932	0.148844	0.0834422	0.080839	0.0402419	0.0399454	0.0111386	0.0120801	0.0209716	0.0210028
42.6	0.149913	0.149396	0.0834344	0.0811769	0.0401335	0.0401223	0.0108686	0.0121359	0.0203043	0.0210985
42.8	0.150193	0.149947	0.0832741	0.0815145	0.0399677	0.0402991	0.0105649	0.0121917	0.0199164	0.0211942
43	0.150566	0.150497	0.083637	0.0818516	0.0401823	0.0404758	0.0103661	0.0122476	0.0197316	0.0212898
43.2	0.151351	0.151046	0.0839141	0.0821884	0.0400807	0.0406524	0.0103115	0.0123034	0.0200383	0.0213855
43.4	0.151224	0.151593	0.0840109	0.0825248	0.0397662	0.0408289	0.0102086	0.0123592	0.0199765	0.021481
43.6	0.151193	0.15214	0.0841455	0.0828608	0.039498	0.0410053	0.0101615	0.012415	0.019828	0.0215766
43.8	0.151171	0.152685	0.0842708	0.0831965	0.0391513	0.0411816	0.00980801	0.0124707	0.019793	0.0216721
44	0.151679	0.153229	0.0847003	0.0835317	0.0391256	0.0413578	0.0097668	0.0125265	0.0200692	0.0217676
44.2	0.15212	0.153772	0.0848922	0.0838666	0.0388341	0.0415339	0.00931131	0.0125822	0.0201739	0.0218631
44.4	0.152118	0.154314	0.0848735	0.0842012	0.0387085	0.0417098	0.0092585	0.012638	0.0199793	0.0219585
44.6	0.152537	0.154854	0.0849321	0.0845353	0.0387612	0.0418857	0.00930547	0.0126937	0.020139	0.0220539
44.8	0.153084	0.155394	0.0846272	0.0848691	0.0389981	0.0420615	0.00892927	0.0127494	0.0202445	0.0221493
45	0.153752	0.155932	0.0848656	0.0852025	0.0392525	0.0422372	0.00902992	0.0128051	0.0200965	0.0222447
45.2	0.155024	0.156469	0.0856944	0.0855356	0.0395184	0.0424127	0.00939738	0.0128609	0.0203581	0.02234
45.4	0.15597	0.157005	0.0863143	0.0858683	0.0396646	0.0425882	0.00987876	0.0129165	0.0207825	0.0224353
45.6	0.156968	0.157539	0.0871819	0.0862006	0.0404535	0.0427636	0.0104826	0.0129722	0.0211488	0.0225305
45.8	0.157821	0.158073	0.0875001	0.0865325	0.0406278	0.0429389	0.011034	0.0130279	0.0212471	0.0226257
46	0.158562	0.158605	0.0880578	0.0868641	0.0417355	0.043114	0.0116438	0.0130835	0.0219072	0.0227209
46.2	0.158949	0.159136	0.0885279	0.0871953	0.0422107	0.0432891	0.0122529	0.0131392	0.0220182	0.0228161
46.4	0.160383	0.159666	0.0892963	0.0875261	0.0436867	0.043464	0.0128531	0.0131948	0.0224	0.0229112
46.6	0.160394	0.160195	0.0891332	0.0878566	0.0432665	0.0436389	0.0124973	0.0132505	0.0216976	0.0230063
46.8	0.161249	0.160723	0.0897455	0.0881866	0.0439117	0.0438136	0.0132324	0.0133061	0.0222847	0.0231014
47	0.161948	0.16125	0.0904248	0.0885164	0.044859	0.0439883	0.0135418	0.0133617	0.0228395	0.0231964
47.2	0.162075	0.161775	0.0906547	0.0888457	0.0450971	0.0441628	0.0139962	0.0134173	0.0232503	0.0232914
47.4	0.161467	0.1623	0.0909303	0.0891747	0.0450431	0.0443373	0.0137509	0.0134728	0.023032	0.0233864
47.6	0.161293	0.162823	0.0912483	0.0895033	0.0449588	0.0445116	0.0131379	0.0135284	0.0229185	0.0234814
47.8	0.161471	0.163345	0.0914363	0.0898316	0.0448339	0.0446858	0.0125699	0.013584	0.0228946	0.0235763
48	0.161538	0.163866	0.0914404	0.0901595	0.0450697	0.04486	0.0122945	0.0136395	0.0227945	0.0236712
48.2	0.161794	0.164386	0.09137	0.090487	0.0448794	0.045034	0.0119009	0.0136951	0.0225613	0.023766
48.4	0.162203	0.164904	0.0915532	0.0908142	0.0451447	0.045208	0.0117131	0.0137506	0.0223361	0.0238608
48.6	0.162729	0.165422	0.0917927	0.091141	0.0451122	0.0453818	0.0118373	0.0138061	0.0223129	0.0239556
48.8	0.1633	0.165938	0.0917116	0.0914674	0.0448537	0.0455555	0.0113068	0.0138616	0.0223263	0.0240504
49	0.164702	0.166454	0.092367	0.0917935	0.0454721	0.0457292	0.0116128	0.0139171	0.0225593	0.0241451
49.2	0.166155	0.166968	0.0928651	0.0921192	0.0455062	0.0459027	0.0117461	0.0139726	0.022882	0.0242398
49.4	0.166792	0.167481	0.0930152	0.0924446	0.0457318	0.0460761	0.0116103	0.0140281	0.0228182	0.0243345
49.6	0.167432	0.167993	0.0938392	0.0927696	0.046449	0.0462494	0.0117145	0.0140836	0.0227783	0.0244292
49.8	0.168103	0.168504	0.093742	0.0930942	0.0468597	0.0464227	0.0115942	0.014139	0.0228997	0.0245238
50	0.169142	0.169014	0.0941438	0.0934185	0.047498	0.0465958	0.0120071	0.0141945	0.0231286	0.0246183
50.2	0.169189	0.169522	0.0940266	0.0937424	0.0470113	0.0467688	0.011632	0.0142499	0.022719	0.0247129
50.4	0.170107	0.17003	0.0943438	0.0940659	0.0474808	0.0469417	0.0115554	0.0143053	0.0226296	0.0248074
50.6	0.170266	0.170536	0.0948902	0.0943891	0.047482	0.0471145	0.0115686	0.0143608	0.0229445	0.0249019
50.8	0.17066	0.171042	0.0953023	0.0947119	0.0478528	0.0472873	0.01204	0.0144162	0.023607	0.0249964
51	0.170976	0.171546	0.0962211	0.0950344	0.0480431	0.0474599	0.0120868	0.0144716	0.0241011	0.0250908
51.2	0.170465	0.172049	0.0963124	0.0953565	0.0479402	0.0476324	0.0118651	0.0145269	0.0237111	0.0251852
51.4	0.17058	0.172551	0.0966629	0.0956782	0.0476967	0.0478048	0.0117	0.0145823	0.0237602	0.0252796
51.6	0.171239	0.173052	0.0974439	0.0959996	0.0483305	0.0479771	0.012105	0.0146377	0.0243445	0.0253739
51.8	0.171751	0.173552	0.0977886	0.0963207	0.0485709	0.0481493	0.0123165	0.014693	0.0243877	0.0254682
52	0.172096	0.174051	0.0980895	0.0966413	0.0484455	0.0483214	0.0128114	0.0147484	0.02445	0.0255625
52.2	0.172595	0.174549	0.0986301	0.0969617	0.0482993	0.0484934	0.0129876	0.0148037	0.0245321	0.0256567
52.4	0.173017	0.175045	0.0989446	0.0972816	0.0478828	0.0486653	0.0133278	0.014859	0.024407	0.025751
52.6	0.173671	0.175541	0.0995263	0.0976012	0.0478053	0.0488372	0.0136944	0.0149143	0.0246511	0.0258451
52.8	0.174292	0.176036	0.0995122	0.0979205	0.0477959	0.0490089	0.0133893	0.0149696	0.0243926	0.0259393
53	0.175773	0.176529	0.100632	0.0982394	0.0488443	0.0491805	0.0138879	0.0150249	0.0245085	0.0260334
53.2	0.176386	0.177021	0.100705	0.0985579	0.0485672	0.049352	0.0136559	0.0150802	0.0242514	0.0261275
53.4	0.176744	0.177513	0.10107	0.0988761	0.0488129	0.0495234	0.0128867	0.0151355	0.0240194	0.0262216
53.6	0.177155	0.178003	0.101251	0.0991939	0.0491945	0.0496947	0.0127254	0.0151907	0.0241904	0.0263156
53.8	0.17778	0.178492	0.101192	0.0995114	0.0491749	0.0498659	0.0122473	0.015246	0.0238322	0.0264096
54	0.178632	0.17898	0.10197	0.0998286	0.0491107	0.050037	0.012341	0.0153012	0.0239931	0.0265036
54.2	0.178807	0.179467	0.102459	0.100145	0.0490662	0.050208	0.011695	0.0153564	0.0243831	0.0265975
54.4	0.179536	0.179953	0.103294	0.100462	0.0495078	0.0503789	0.0120011	0.0154117	0.0248768	0.0266914
54.6	0.180042	0.180438	0.104135	0.100778	0.0497331	0.0505497	0.0122214	0.0154669	0.0259683	0.0267853
54.8	0.180492	0.180922	0.104541	0.101094	0.0500937	0.0507204	0.0125789	0.0155221	0.0263408	0.0268792
55	0.180886	0.181405	0.105708	0.101409	0.0504752	0.050891	0.0126474	0.0155772	0.0271118	0.026973
55.2	0.181162	0.181887	0.106372	0.101724	0.0508444	0.0510615	0.0128187	0.0156324	0.0270325	0.0270668
55.4	0.181983	0.182367	0.107375	0.102039	0.0509829	0.0512319	0.0130156	0.0156876	0.0279605	0.0271606
55.6	0.182072	0.182847	0.107306	0.102353	0.0510205	0.0514022	0.0126167	0.0157427	0.0277477	0.0272543
55.8	0.182532	0.183326	0.107162	0.102667	0.0506358	0.0515724	0.012243	0.0157979	0.0279755	0.027348
56	0.183038	0.183804	0.107602	0.102981	0.0506157	0.0517425	0.0124433	0.015853	0.0286803	0.0274417
56.2	0.183207	0.18428	0.107668	0.103294	0.0505888	0.0519126	0.0125813	0.0159081	0.0287086	0.0275353
56.4	0.18377	0.184756	0.107696	0.103607	0.050744	0.0520825	0.0130409	0.0159632	0.0286278	0.0276289
56.6	0.183529	0.18523	0.107324	0.103919	0.0506547	0.0522523	0.0126055	0.0160183	0.0281479	0.0277225
56.8	0.183694	0.185704	0.107204	0.104231	0.0511587	0.052422	0.0128029	0.0160734	0.0279321	0.0278161
57	0.184888	0.186176	0.107761	0.104543	0.0522177	0.0525916	0.013489	0.0161285	0.0283691	0.0279096
57.2	0.185114	0.186648	0.107487	0.104855	0.0521098	0.0527611	0.0132263	0.0161836	0.0277158	0.0280031
57.4	0.185307	0.187118	0.107563	0.105166	0.0525599	0.0529305	0.0129932	0.0162386	0.0274086	0.0280965
57.6	0.185686	0.187588	0.107782	0.105477	0.0530171	0.0530998	0.0136083	0.0162937	0.0275706	0.02819
57.8	0.186115	0.188056	0.108437	0.105787	0.0531326	0.053269	0.0137977	0.0163487	0.0273366	0.0282834
58	0.186672	0.188524	0.108868	0.106097	0.0539357	0.0534381	0.0141604	0.0164038	0.0281324	0.0283767
58.2	0.186852	0.18899	0.10863	0.106407	0.0538435	0.0536071	0.013737	0.0164588	0.02769	0.0284701
58.4	0.187302	0.189455	0.108777	0.106717	0.0541227	0.0537761	0.0142763	0.0165138	0.0275885	0.0285634
58.6	0.187943	0.18992	0.108927	0.107026	0.0541528	0.0539449	0.0143875	0.0165688	0.0276569	0.0286567
58.8	0.188106	0.190383	0.108715	0.107335	0.0546664	0.0541136	0.0145132	0.0166237	0.0275721	0.0287499
59	0.188663	0.190845	0.109383	0.107643	0.0546351	0.0542822	0.0147228	0.0166787	0.0278101	0.0288432
59.2	0.189243	0.191307	0.110092	0.107951	0.0546488	0.0544507	0.0147727	0.0167337	0.0279043	0.0289363
59.4	0.189511	0.191767	0.110143	0.108259	0.0545597	0.0546192	0.0148166	0.0167886	0.0278714	0.0290295
59.6	0.189234	0.192226	0.109474	0.108566	0.0544573	0.0547875	0.0141554	0.0168436	0.0272441	0.0291226
59.8	0.19014	0.192685	0.110385	0.108873	0.0548777	0.0549557	0.0146229	0.0168985	0.0280353	0.0292157
60	0.19047	0.193142	0.110932	0.10918	0.0550393	0.0551238	0.0148458	0.0169534	0.0283034	0.0293088
60.2	0.190723	0.193599	0.110927	0.109486	0.0548653	0.0552918	0.0148538	0.0170084	0.0279372	0.0294019
60.4	0.19156	0.194054	0.111394	0.109792	0.0549417	0.0554598	0.0150651	0.0170633	0.0279711	0.0294949
60.6	0.191978	0.194508	0.112103	0.110098	0.0551143	0.0556276	0.0152886	0.0171182	0.0283734	0.0295878
60.8	0.193244	0.194962	0.11316	0.110403	0.055783	0.0557953	0.0158086	0.017173	0.0288594	0.0296808
61	0.194126	0.195414	0.113885	0.110709	0.0559994	0.055963	0.0158347	0.0172279	0.0287718	0.0297737
61.2	0.194188	0.195866	0.113785	0.111013	0.0556311	0.0561305	0.0153145	0.0172828	0.0285597	0.0298666
61.4	0.19483	0.196316	0.114009	0.111317	0.0564496	0.0562979	0.0155399	0.0173376	0.0292006	0.0299595
61.6	0.195355	0.196766	0.114329	0.111621	0.0566265	0.0564653	0.0158384	0.0173925	0.0296211	0.0300523
61.8	0.196242	0.197214	0.114848	0.111925	0.0568636	0.0566325	0.0156409	0.0174473	0.0298792	0.0301451
62	0.196455	0.197662	0.114393	0.112228	0.0570956	0.0567997	0.0150987	0.0175021	0.0300329	0.0302379
62.2	0.197047	0.198108	0.114246	0.112531	0.0569554	0.0569667	0.0145329	0.0175569	0.0293819	0.0303306
62.4	0.197525	0.198554	0.114459	0.112834	0.0572722	0.0571337	0.0147309	0.0176117	0.0298174	0.0304233
62.6	0.198089	0.198998	0.11466	0.113136	0.0569293	0.0573005	0.0146926	0.0176665	0.0300548	0.030516
62.8	0.198208	0.199442	0.115191	0.113438	0.0572688	0.0574673	0.0146567	0.0177213	0.03001	0.0306087
63	0.198751	0.199885	0.115739	0.11374	0.0575672	0.0576339	0.0150957	0.0177761	0.0303039	0.0307013
63.2	0.198364	0.200327	0.116102	0.114041	0.057663	0.0578005	0.0150083	0.0178308	0.0301548	0.0307939
63.4	0.198151	0.200767	0.116214	0.114342	0.0577441	0.0579669	0.0153895	0.0178856	0.0298144	0.0308864
63.6	0.198352	0.201207	0.116931	0.114643	0.0583535	0.0581333	0.0151828	0.0179403	0.0300322	0.030979
63.8	0.198885	0.201646	0.117815	0.114943	0.0586094	0.0582996	0.0155701	0.017995	0.030232	0.0310715
64	0.199181	0.202084	0.117709	0.115243	0.0586485	0.0584657	0.0159017	0.0180497	0.0302911	0.031164
64.2	0.199341	0.202521	0.117742	0.115543	0.0585083	0.0586318	0.016073	0.0181044	0.0302787	0.0312564
64.4	0.200323	0.202957	0.118456	0.115842	0.0588167	0.0587978	0.0165125	0.0181591	0.0305799	0.0313488
64.6	0.200493	0.203392	0.118657	0.116141	0.0588003	0.0589636	0.0163843	0.0182138	0.0305875	0.0314412
64.8	0.200893	0.203826	0.119045	0.11644	0.0588021	0.0591294	0.0163008	0.0182685	0.0304014	0.0315336
65	0.200916	0.20426	0.11882	0.116738	0.0587266	0.0592951	0.0164424	0.0183231	0.0303733	0.0316259
65.2	0.201796	0.204692	0.11899	0.117036	0.0590036	0.0594607	0.0167449	0.0183778	0.0315142	0.0317182
65.4	0.202692	0.205123	0.119675	0.117333	0.0595743	0.0596262	0.017368	0.0184324	0.0323079	0.0318104
65.6	0.202969	0.205554	0.120152	0.117631	0.0593584	0.0597916	0.017327	0.0184871	0.0321171	0.0319027
65.8	0.203678	0.205983	0.120563	0.117928	0.0589889	0.0599569	0.0172396	0.0185417	0.0323766	0.0319949
66	0.203939	0.206412	0.120745	0.118224	0.0589617	0.0601221	0.0170109	0.0185963	0.0323562	0.0320871
66.2	0.204723	0.206839	0.121394	0.118521	0.058789	0.0602872	0.016965	0.0186509	0.0318739	0.0321792
66.4	0.205134	0.207266	0.12251	0.118817	0.0589397	0.0604522	0.0175142	0.0187055	0.032295	0.0322713
66.6	0.205836	0.207692	0.123339	0.119112	0.0588502	0.0606171	0.0173736	0.0187601	0.0325244	0.0323634
66.8	0.20675	0.208117	0.124183	0.119408	0.0592392	0.0607819	0.0174795	0.0188146	0.0326111	0.0324555
67	0.207369	0.20854	0.124388	0.119703	0.0594714	0.0609466	0.0175289	0.0188692	0.0325892	0.0325475
67.2	0.207405	0.208963	0.125288	0.119997	0.0596691	0.0611112	0.0178221	0.0189237	0.0323719	0.0326395
67.4	0.20807	0.209386	0.125802	0.120292	0.0599564	0.0612757	0.0179077	0.0189783	0.0323963	0.0327315
67.6	0.20861	0.209807	0.126334	0.120586	0.0606632	0.0614402	0.0178272	0.0190328	0.032508	0.0328234
67.8	0.209192	0.210227	0.126112	0.120879	0.060966	0.0616045	0.0179934	0.0190873	0.03216	0.0329153
68	0.209671	0.210646	0.126175	0.121173	0.061358	0.0617687	0.018081	0.0191418	0.0324587	0.0330072
68.2	0.210047	0.211065	0.125826	0.121466	0.0615641	0.0619328	0.0179009	0.0191963	0.0322646	0.0330991
68.4	0.210509	0.211482	0.125569	0.121758	0.0620032	0.0620969	0.0178094	0.0192508	0.0319294	0.0331909
68.6	0.210798	0.211899	0.125553	0.122051	0.0623142	0.0622608	0.0178076	0.0193053	0.0317289	0.0332827
68.8	0.211608	0.212315	0.125723	0.122343	0.0627481	0.0624247	0.0180767	0.0193598	0.0321216	0.0333744
69	0.212006	0.212729	0.125564	0.122634	0.062672	0.0625884	0.0177478	0.0194142	0.0323551	0.0334662
69.2	0.212222	0.213144	0.125576	0.122926	0.0623584	0.0627521	0.0171974	0.0194687	0.03273	0.0335579
69.4	0.212279	0.213557	0.125514	0.123217	0.0620721	0.0629157	0.0171276	0.0195231	0.0328119	0.0336496
69.6	0.21246	0.213969	0.125691	0.123508	0.0615548	0.0630791	0.0165339	0.0195775	0.0325637	0.0337412
69.8	0.213057	0.21438	0.125705	0.123798	0.0608122	0.0632425	0.0164232	0.0196319	0.032926	0.0338328
70	0.213716	0.21479	0.126508	0.124088	0.061485	0.0634058	0.0168252	0.0196863	0.0331715	0.0339244
70.2	0.213563	0.2152	0.126456	0.124378	0.061118	0.0635689	0.0167662	0.0197408	0.0329721	0.034016
70.4	0.213756	0.215608	0.126937	0.124668	0.0614064	0.063732	0.0169836	0.0197951	0.0335584	0.0341075
70.6	0.214004	0.216016	0.126798	0.124957	0.0609225	0.063895	0.0166129	0.0198495	0.033718	0.034199
70.8	0.214608	0.216423	0.127506	0.125245	0.0613592	0.0640579	0.017145	0.0199039	0.0340423	0.0342905
71	0.215089	0.216829	0.128086	0.125534	0.0619876	0.0642207	0.0175906	0.0199582	0.034523	0.0343819
71.2	0.215532	0.217234	0.128858	0.125822	0.0627917	0.0643834	0.0182025	0.0200126	0.0349964	0.0344733
71.4	0.215718	0.217638	0.12936	0.12611	0.0630216	0.064546	0.0180782	0.0200669	0.0353863	0.0345647
71.6	0.216363	0.218041	0.129651	0.126397	0.0635907	0.0647085	0.0184396	0.0201212	0.0361112	0.034656
71.8	0.216654	0.218444	0.129798	0.126685	0.0636706	0.0648709	0.0187567	0.0201755	0.0359802	0.0347474
72	0.217643	0.218845	0.130381	0.126972	0.0641524	0.0650332	0.0190858	0.0202298	0.0365496	0.0348386
72.2	0.218185	0.219246	0.129961	0.127258	0.0643186	0.0651955	0.0194087	0.0202841	0.0363709	0.0349299
72.4	0.218338	0.219646	0.130197	0.127544	0.0645035	0.0653576	0.0193191	0.0203384	0.0359597	0.0350212
72.6	0.219234	0.220045	0.130746	0.12783	0.0652707	0.0655196	0.0196136	0.0203927	0.0360263	0.0351124
72.8	0.219162	0.220443	0.13079	0.128116	0.0646459	0.0656816	0.0189898	0.0204469	0.0357372	0.0352035
73	0.219472	0.22084	0.130874	0.128401	0.0648335	0.0658434	0.0185263	0.0205012	0.0353349	0.0352947
73.2	0.219403	0.221236	0.130463	0.128686	0.0643691	0.0660052	0.0180116	0.0205554	0.0350148	0.0353858
73.4	0.219969	0.221632	0.130666	0.128971	0.0644944	0.0661668	0.0178939	0.0206097	0.0347755	0.0354769
73.6	0.22038	0.222026	0.131283	0.129255	0.064531	0.0663284	0.0175991	0.0206639	0.0346891	0.0355679
73.8	0.22088	0.22242	0.131609	0.129539	0.0648539	0.0664899	0.0178494	0.0207181	0.0348626	0.035659
74	0.221334	0.222813	0.132301	0.129823	0.0653816	0.0666512	0.0180507	0.0207723	0.0346303	0.03575
74.2	0.22128	0.223205	0.132409	0.130106	0.0650403	0.0668125	0.0178608	0.0208265	0.0344104	0.0358409
74.4	0.22199	0.223596	0.13312	0.130389	0.0655884	0.0669737	0.0181409	0.0208806	0.0346863	0.0359319
74.6	0.223171	0.223987	0.133665	0.130672	0.0663026	0.0671348	0.0185502	0.0209348	0.0354947	0.0360228
74.8	0.224473	0.224376	0.134629	0.130955	0.0673381	0.0672958	0.0195426	0.020989	0.0365782	0.0361137
75	0.22567	0.224765	0.135397	0.131237	0.068242	0.0674567	0.0200782	0.0210431	0.0372627	0.0362045
75.2	0.226089	0.225153	0.136001	0.131519	0.0684221	0.0676175	0.0203626	0.0210973	0.0376276	0.0362953
75.4	0.226221	0.22554	0.136202	0.1318	0.0680265	0.0677782	0.0199383	0.0211514	0.0381912	0.0363861
75.6	0.227163	0.225926	0.136559	0.132081	0.0681602	0.0679388	0.0202427	0.0212055	0.0386227	0.0364769
75.8	0.22742	0.226311	0.136927	0.132362	0.067713	0.0680993	0.020078	0.0212596	0.0383418	0.0365676
76	0.22793	0.226696	0.137057	0.132643	0.0679637	0.0682597	0.0198529	0.0213137	0.0382309	0.0366583
76.2	0.227593	0.227079	0.136949	0.132923	0.0677335	0.0684201	0.0193572	0.0213678	0.0377591	0.036749
76.4	0.22742	0.227462	0.137112	0.133203	0.0678343	0.0685803	0.0190434	0.0214218	0.0372285	0.0368397
76.6	0.227352	0.227844	0.137274	0.133483	0.0682403	0.0687405	0.019111	0.0214759	0.0375884	0.0369303
76.8	0.22732	0.228225	0.137066	0.133762	0.0678609	0.0689005	0.0188641	0.02153	0.0371381	0.0370209
77	0.227843	0.228606	0.137133	0.134041	0.0683403	0.0690605	0.0190258	0.021584	0.037318	0.0371114
77.2	0.227649	0.228985	0.137141	0.13432	0.0684278	0.0692203	0.0187834	0.021638	0.0371605	0.037202
77.4	0.22765	0.229364	0.137687	0.134598	0.0686276	0.0693801	0.0187016	0.0216921	0.0372477	0.0372925
77.6	0.227755	0.229742	0.138316	0.134876	0.0687991	0.0695398	0.018937	0.0217461	0.0376778	0.0373829
77.8	0.227966	0.230119	0.139231	0.135154	0.0692036	0.0696994	0.019331	0.0218001	0.0381843	0.0374734
78	0.228354	0.230495	0.139899	0.135432	0.0693552	0.0698589	0.0196641	0.0218541	0.0378537	0.0375638
78.2	0.228838	0.230871	0.140331	0.135709	0.0695997	0.0700183	0.0198861	0.0219081	0.0381086	0.0376542
78.4	0.230013	0.231245	0.140701	0.135986	0.0702409	0.0701776	0.0201617	0.021962	0.038504	0.0377445
78.6	0.231018	0.231619	0.140958	0.136262	0.0707835	0.0703368	0.020852	0.022016	0.0391619	0.0378349
78.8	0.23115	0.231992	0.140983	0.136538	0.0709581	0.0704959	0.0205244	0.02207	0.039042	0.0379252
79	0.230944	0.232364	0.141501	0.136814	0.0712006	0.0706549	0.020375	0.0221239	0.038588	0.0380154
79.2	0.231535	0.232736	0.142034	0.13709	0.0716872	0.0708139	0.020445	0.0221778	0.0391242	0.0381057
79.4	0.231903	0.233106	0.142012	0.137365	0.0715507	0.0709727	0.0200703	0.0222318	0.0393563	0.0381959
79.6	0.232652	0.233476	0.142505	0.13764	0.0717867	0.0711315	0.0201624	0.0222857	0.0392563	0.0382861
79.8	0.232438	0.233845	0.142689	0.137915	0.0715186	0.0712901	0.0196166	0.0223396	0.0389199	0.0383762
80	0.232623	0.234213	0.142827	0.138189	0.0719031	0.0714487	0.0195985	0.0223934	0.0387684	0.0384664
80.2	0.232747	0.23458	0.143066	0.138463	0.071651	0.0716071	0.0194322	0.0224473	0.0389751	0.0385564
80.4	0.233013	0.234947	0.143549	0.138737	0.0718431	0.0717655	0.0195861	0.0225012	0.0394452	0.0386465
80.6	0.233041	0.235313	0.143288	0.139011	0.0718806	0.0719238	0.0194433	0.0225551	0.0395293	0.0387366
80.8	0.233331	0.235678	0.143074	0.139284	0.0713725	0.072082	0.0192367	0.0226089	0.0388521	0.0388266
81	0.233266	0.236042	0.142784	0.139557	0.0711218	0.0722401	0.0188382	0.0226627	0.0391144	0.0389165
81.2	0.233504	0.236405	0.142864	0.139829	0.0713131	0.0723981	0.0187729	0.0227166	0.0392547	0.0390065
81.4	0.234192	0.236768	0.142962	0.140102	0.0714047	0.072556	0.0190541	0.0227704	0.0393707	0.0390964
81.6	0.234203	0.23713	0.14317	0.140374	0.0713336	0.0727138	0.0192859	0.0228242	0.0393653	0.0391863
81.8	0.234353	0.237491	0.143264	0.140645	0.0714947	0.0728715	0.0193297	0.022878	0.0391297	0.0392762
82	0.235167	0.237851	0.143199	0.140917	0.0713899	0.0730292	0.0195353	0.0229318	0.0388735	0.039366
82.2	0.235928	0.238211	0.143189	0.141188	0.0714755	0.0731867	0.0193146	0.0229856	0.0390232	0.0394558
82.4	0.236692	0.238569	0.143601	0.141458	0.0717818	0.0733442	0.0192309	0.0230393	0.0389927	0.0395456
82.6	0.237421	0.238927	0.144089	0.141729	0.072635	0.0735015	0.0194964	0.0230931	0.0395171	0.0396353
82.8	0.237468	0.239284	0.14449	0.141999	0.0731765	0.0736588	0.0194941	0.0231468	0.039515	0.039725
83	0.237835	0.239641	0.145368	0.142269	0.0741107	0.073816	0.0201673	0.0232006	0.0400626	0.0398147
83.2	0.239398	0.239996	0.146183	0.142538	0.0751305	0.0739731	0.020656	0.0232543	0.0409998	0.0399044
83.4	0.24033	0.240351	0.146849	0.142808	0.0750526	0.0741301	0.0210946	0.023308	0.0418583	0.039994
83.6	0.240943	0.240705	0.147937	0.143077	0.0758137	0.074287	0.0217354	0.0233617	0.0422809	0.0400836
83.8	0.241183	0.241059	0.148996	0.143345	0.0762905	0.0744438	0.0222519	0.0234154	0.0429153	0.0401732
84	0.241851	0.241411	0.149669	0.143614	0.0767927	0.0746005	0.0227583	0.0234691	0.0432468	0.0402628
84.2	0.242215	0.241763	0.150091	0.143882	0.0767627	0.0747571	0.0231105	0.0235228	0.0433418	0.0403523
84.4	0.242954	0.242114	0.15042	0.14415	0.0773517	0.0749136	0.0235464	0.0235765	0.0439371	0.0404418
84.6	0.242705	0.242464	0.15051	0.144417	0.0775934	0.0750701	0.0234548	0.0236301	0.0436329	0.0405312
84.8	0.243174	0.242814	0.150486	0.144684	0.0777276	0.0752264	0.0231811	0.0236838	0.0436608	0.0406207
85	0.243706	0.243162	0.150738	0.144951	0.0781115	0.0753827	0.0235454	0.0237374	0.0442511	0.0407101
85.2	0.244248	0.24351	0.151089	0.145217	0.078094	0.0755388	0.023867	0.023791	0.0442404	0.0407994
85.4	0.244558	0.243858	0.150791	0.145484	0.0776519	0.0756949	0.0236299	0.0238446	0.0434748	0.0408888
85.6	0.243624	0.244204	0.150108	0.14575	0.0768399	0.0758509	0.0226418	0.0238982	0.0427401	0.0409781
85.8	0.243505	0.24455	0.150005	0.146015	0.0764898	0.0760068	0.0222482	0.0239518	0.04203	0.0410674
86	0.243367	0.244895	0.149964	0.146281	0.0758956	0.0761626	0.021664	0.0240054	0.0414801	0.0411566
86.2	0.243126	0.245239	0.149424	0.146546	0.0754826	0.0763183	0.0210186	0.024059	0.0410635	0.0412459
86.4	0.243225	0.245582	0.149427	0.146811	0.0753989	0.0764739	0.0207982	0.0241126	0.0409312	0.0413351
86.6	0.243315	0.245925	0.149065	0.147075	0.0755754	0.0766294	0.0204828	0.0241661	0.0406646	0.0414243
86.8	0.243151	0.246267	0.14862	0.147339	0.0754711	0.0767849	0.020404	0.0242196	0.0397923	0.0415134
87	0.243899	0.246608	0.148623	0.147603	0.0758412	0.0769402	0.0203858	0.0242732	0.0397183	0.0416025
87.2	0.244563	0.246949	0.148796	0.147867	0.0753038	0.0770955	0.0196496	0.0243267	0.0394829	0.0416916
87.4	0.244608	0.247289	0.148669	0.14813	0.0752416	0.0772506	0.0197232	0.0243802	0.0396168	0.0417807
87.6	0.244211	0.247628	0.148695	0.148393	0.0753536	0.0774057	0.0194734	0.0244337	0.0392191	0.0418697
87.8	0.244752	0.247966	0.148856	0.148656	0.0752949	0.0775607	0.0194998	0.0244872	0.039087	0.0419587
88	0.245333	0.248304	0.148927	0.148919	0.0754027	0.0777156	0.0196938	0.0245407	0.0388522	0.0420476
88.2	0.246021	0.24864	0.149461	0.149181	0.0764654	0.0778704	0.0202146	0.0245942	0.0395154	0.0421366
88.4	0.246798	0.248976	0.150497	0.149443	0.0774453	0.0780251	0.0208563	0.0246476	0.0403993	0.0422255
88.6	0.246984	0.249312	0.151584	0.149704	0.0780514	0.0781797	0.0206301	0.0247011	0.0405824	0.0423144
88.8	0.247615	0.249646	0.151872	0.149965	0.0784039	0.0783342	0.0207303	0.0247545	0.0414617	0.0424033
89	0.248022	0.24998	0.152759	0.150226	0.0784595	0.0784886	0.0214675	0.024808	0.0420459	0.0424921
89.2	0.248751	0.250314	0.153252	0.150487	0.0787694	0.078643	0.022196	0.0248614	0.0426609	0.0425809
89.4	0.249378	0.250646	0.15355	0.150748	0.0789514	0.0787972	0.0219746	0.0249148	0.0427307	0.0426697
89.6	0.249643	0.250978	0.154014	0.151008	0.0795976	0.0789514	0.0221631	0.0249682	0.0430738	0.0427584
89.8	0.250055	0.251309	0.155112	0.151267	0.0798965	0.0791055	0.0227083	0.0250216	0.0438309	0.0428471
90	0.24968	0.251639	0.155107	0.151527	0.0798092	0.0792595	0.0224691	0.025075	0.043891	0.0429358
90.2	0.250439	0.251969	0.155702	0.151786	0.0806169	0.0794134	0.0232373	0.0251284	0.0448341	0.0430245
90.4	0.250986	0.252298	0.156258	0.152045	0.0810414	0.0795672	0.0236224	0.0251817	0.044882	0.0431131
90.6	0.251612	0.252626	0.156604	0.152304	0.0816943	0.0797209	0.0238042	0.0252351	0.0448213	0.0432017
90.8	0.25236	0.252953	0.156847	0.152562	0.0819007	0.0798745	0.0238212	0.0252884	0.044841	0.0432903
91	0.252462	0.25328	0.15757	0.15282	0.082234	0.0800281	0.0238532	0.0253417	0.0448077	0.0433788
91.2	0.252384	0.253606	0.157529	0.153078	0.0818047	0.0801815	0.0233402	0.025395	0.0447093	0.0434673
91.4	0.252289	0.253932	0.157429	0.153336	0.0820951	0.0803348	0.0233521	0.0254484	0.0440581	0.0435558
91.6	0.252453	0.254256	0.157748	0.153593	0.0820489	0.0804881	0.0230512	0.0255017	0.0439792	0.0436443
91.8	0.252902	0.25458	0.157633	0.15385	0.0818389	0.0806413	0.0228577	0.0255549	0.0432897	0.0437327
92	0.253049	0.254903	0.157745	0.154107	0.0821191	0.0807944	0.0227326	0.0256082	0.0430753	0.0438211
92.2	0.253506	0.255226	0.158195	0.154363	0.082879	0.0809474	0.0230777	0.0256615	0.0431612	0.0439095
92.4	0.25384	0.255548	0.158329	0.154619	0.0823226	0.0811003	0.0234414	0.0257148	0.0433169	0.0439978
92.6	0.253789	0.255869	0.157827	0.154875	0.0821206	0.0812531	0.022897	0.025768	0.0431854	0.0440861
92.8	0.25385	0.256189	0.157522	0.15513	0.0815485	0.0814058	0.0230863	0.0258213	0.0434618	0.0441744
93	0.254258	0.256509	0.157488	0.155386	0.0816957	0.0815585	0.0235535	0.0258745	0.0435241	0.0442627
93.2	0.255165	0.256828	0.157523	0.155641	0.0821873	0.081711	0.0241908	0.0259277	0.0440139	0.0443509
93.4	0.255665	0.257146	0.158184	0.155895	0.0821289	0.0818635	0.0240833	0.0259809	0.0443056	0.0444391
93.6	0.255871	0.257464	0.158499	0.15615	0.0824579	0.0820158	0.0246616	0.0260341	0.0446051	0.0445273
93.8	0.25595	0.257781	0.159026	0.156404	0.0824062	0.0821681	0.0247599	0.0260873	0.0449582	0.0446154
94	0.255913	0.258097	0.159555	0.156658	0.0826008	0.0823203	0.0248333	0.0261405	0.0451261	0.0447036
94.2	0.256514	0.258413	0.160688	0.156911	0.0834318	0.0824724	0.0252058	0.0261936	0.0460663	0.0447916
94.4	0.256721	0.258728	0.161362	0.157164	0.0836769	0.0826244	0.0254319	0.0262468	0.0461925	0.0448797
94.6	0.257267	0.259042	0.162088	0.157417	0.0844315	0.0827763	0.0256123	0.0263	0.0469154	0.0449677
94.8	0.257323	0.259356	0.162476	0.15767	0.0848057	0.0829282	0.0253053	0.0263531	0.0469485	0.0450557
95	0.257334	0.259669	0.163293	0.157923	0.0854974	0.0830799	0.025561	0.0264062	0.047259	0.0451437
95.2	0.257374	0.259981	0.163157	0.158175	0.0855058	0.0832316	0.0252439	0.0264593	0.0473675	0.0452317
95.4	0.25758	0.260292	0.16372	0.158426	0.0857942	0.0833832	0.0248143	0.0265124	0.047143	0.0453196
95.6	0.257981	0.260603	0.164131	0.158678	0.0860688	0.0835346	0.0246637	0.0265656	0.0473817	0.0454075
95.8	0.257847	0.260913	0.1639	0.158929	0.0855233	0.083686	0.0240571	0.0266186	0.0463336	0.0454953
96	0.257915	0.261223	0.164069	0.15918	0.0853365	0.0838373	0.0238436	0.0266717	0.0463004	0.0455832
96.2	0.257971	0.261532	0.164096	0.159431	0.0849755	0.0839885	0.0238146	0.0267248	0.0459872	0.045671
96.4	0.258028	0.26184	0.163704	0.159682	0.0843341	0.0841397	0.0233268	0.0267778	0.0462546	0.0457588
96.6	0.2584	0.262147	0.16366	0.159932	0.0845781	0.0842907	0.0229201	0.0268309	0.0460957	0.0458465
96.8	0.258933	0.262454	0.163868	0.160182	0.0843562	0.0844417	0.0233056	0.0268839	0.0462015	0.0459342
97	0.259808	0.26276	0.164318	0.160431	0.0850642	0.0845925	0.0239295	0.026937	0.0464515	0.0460219
97.2	0.260487	0.263066	0.16446	0.160681	0.0851928	0.0847433	0.0241533	0.02699	0.04672	0.0461096
97.4	0.260843	0.263371	0.164907	0.16093	0.0848816	0.084894	0.0245474	0.027043	0.0465783	0.0461972
97.6	0.26158	0.263675	0.164853	0.161179	0.0855193	0.0850446	0.0250724	0.027096	0.0464525	0.0462848
97.8	0.262025	0.263979	0.165256	0.161427	0.0859585	0.0851951	0.0252978	0.027149	0.0464114	0.0463724
98	0.262271	0.264281	0.165878	0.161675	0.0860975	0.0853455	0.0257067	0.0272019	0.0468536	0.0464599
98.2	0.262635	0.264584	0.166381	0.161923	0.0865573	0.0854958	0.026178	0.0272549	0.0469875	0.0465475
98.4	0.263231	0.264885	0.166959	0.162171	0.0869777	0.0856461	0.0266415	0.0273079	0.0470417	0.046635
98.6	0.263753	0.265186	0.167319	0.162418	0.0874502	0.0857962	0.0272964	0.0273608	0.0476531	0.0467224
98.8	0.264227	0.265486	0.167576	0.162665	0.0876944	0.0859463	0.0275309	0.0274138	0.0475907	0.0468099
99	0.264068	0.265786	0.168161	0.162912	0.0879484	0.0860963	0.0278371	0.0274667	0.0478097	0.0468973
99.2	0.263811	0.266085	0.168418	0.163159	0.0880535	0.0862462	0.0276858	0.0275196	0.0474867	0.0469847
99.4	0.264154	0.266383	0.168732	0.163405	0.0875972	0.086396	0.0273898	0.0275725	0.0473705	0.047072
99.6	0.263953	0.266681	0.168535	0.163651	0.0872351	0.0865457	0.0268938	0.0276254	0.0469452	0.0471594
99.8	0.26342	0.266978	0.168651	0.163897	0.0865969	0.0866953	0.026615	0.0276783	0.0467893	0.0472467
100	0.26363	0.267274	0.16906	0.164143	0.0865622	0.0868449	0.0267764	0.0277312	0.0474139	0.0473339
100.2	0.263829	0.26757	0.168922	0.164388	0.0867451	0.0869943	0.0266917	0.027784	0.0480932	0.0474212
100.4	0.264196	0.267865	0.16905	0.164633	0.0867026	0.0871437	0.0267922	0.0278369	0.048745	0.0475084
100.6	0.265007	0.268159	0.169466	0.164877	0.0867413	0.0872929	0.0271092	0.0278897	0.0491892	0.0475956
100.8	0.265376	0.268453	0.169622	0.165122	0.0869529	0.0874421	0.0276124	0.0279426	0.0497078	0.0476827
101	0.265925	0.268746	0.170039	0.165366	0.0874329	0.0875912	0.0275307	0.0279954	0.0498949	0.0477699
101.2	0.265725	0.269039	0.169559	0.16561	0.0874547	0.0877403	0.0274579	0.0280482	0.0498237	0.047857
101.4	0.266239	0.269331	0.169639	0.165853	0.0875607	0.0878892	0.027635	0.028101	0.0494968	0.047944
101.6	0.266636	0.269622	0.169605	0.166097	0.0879569	0.088038	0.0276535	0.0281538	0.0491752	0.0480311
101.8	0.267075	0.269913	0.170187	0.16634	0.0881823	0.0881868	0.0276521	0.0282066	0.0489687	0.0481181
102	0.267176	0.270203	0.170334	0.166582	0.0876738	0.0883354	0.0273852	0.0282594	0.0487155	0.0482051
102.2	0.267638	0.270492	0.17078	0.166825	0.0879424	0.088484	0.0274815	0.0283122	0.0484274	0.0482921
102.4	0.267843	0.270781	0.171159	0.167067	0.0884494	0.0886325	0.0272933	0.0283649	0.0481438	0.048379
102.6	0.268206	0.271069	0.171388	0.167309	0.0885971	0.0887809	0.0273008	0.0284177	0.0479143	0.0484659
102.8	0.268606	0.271357	0.171757	0.167551	0.0890699	0.0889293	0.026629	0.0284704	0.0477606	0.0485528
103	0.268309	0.271643	0.172133	0.167792	0.0893944	0.0890775	0.0262667	0.0285231	0.0475614	0.0486396
103.2	0.26861	0.27193	0.172121	0.168034	0.0893614	0.0892256	0.0259194	0.0285758	0.0475557	0.0487264
103.4	0.268825	0.272215	0.172339	0.168274	0.089364	0.0893737	0.0255627	0.0286285	0.0479327	0.0488132
103.6	0.269174	0.2725	0.172569	0.168515	0.0899133	0.0895217	0.0256491	0.0286812	0.0482664	0.0489
103.8	0.269197	0.272785	0.172979	0.168755	0.0899692	0.0896696	0.0258802	0.0287339	0.049086	0.0489868
104	0.269956	0.273068	0.17308	0.168995	0.0903152	0.0898174	0.0260504	0.0287866	0.0497794	0.0490735
104.2	0.270487	0.273352	0.173176	0.169235	0.0907718	0.0899651	0.0262839	0.0288393	0.0509152	0.0491601
104.4	0.270685	0.273634	0.173281	0.169475	0.090335	0.0901127	0.0264611	0.0288919	0.0513712	0.0492468
104.6	0.270981	0.273916	0.173163	0.169714	0.0904225	0.0902602	0.0264356	0.0289446	0.051811	0.0493334
104.8	0.271073	0.274197	0.173428	0.169953	0.0909164	0.0904077	0.0266533	0.0289972	0.0520096	0.04942
105	0.271703	0.274478	0.174055	0.170192	0.0913524	0.090555	0.0270023	0.0290498	0.052182	0.0495066
105.2	0.271878	0.274758	0.174029	0.17043	0.0915269	0.0907023	0.0272157	0.0291025	0.0522897	0.0495931
105.4	0.272386	0.275038	0.174594	0.170669	0.0916675	0.0908495	0.0269963	0.0291551	0.0523287	0.0496797
105.6	0.272883	0.275317	0.174833	0.170906	0.0917955	0.0909966	0.0271424	0.0292077	0.0521978	0.0497661
105.8	0.273547	0.275595	0.175724	0.171144	0.0922487	0.0911437	0.0274363	0.0292603	0.0524077	0.0498526
106	0.274198	0.275873	0.176189	0.171382	0.0928616	0.0912906	0.0279281	0.0293128	0.0525711	0.049939
106.2	0.275061	0.27615	0.176508	0.171619	0.0933884	0.0914374	0.0280511	0.0293654	0.0525228	0.0500254
106.4	0.275287	0.276426	0.176616	0.171856	0.0937002	0.0915842	0.0280779	0.029418	0.0520118	0.0501118
106.6	0.275962	0.276702	0.177235	0.172092	0.0938023	0.0917309	0.0280207	0.0294705	0.0520107	0.0501982
106.8	0.27621	0.276977	0.17758	0.172329	0.0943619	0.0918775	0.0280095	0.029523	0.0523455	0.0502845
107	0.276416	0.277252	0.178263	0.172565	0.0947184	0.092024	0.0284447	0.0295756	0.0522388	0.0503708
107.2	0.276917	0.277526	0.178752	0.172801	0.0953607	0.0921704	0.0288925	0.0296281	0.0524349	0.0504571
107.4	0.27717	0.2778	0.179207	0.173036	0.0962203	0.0923167	0.0290446	0.0296806	0.0524568	0.0505433
107.6	0.277512	0.278073	0.179152	0.173272	0.0961248	0.092463	0.0289907	0.0297331	0.0522618	0.0506295
107.8	0.276877	0.278345	0.178945	0.173507	0.0959006	0.0926092	0.0286779	0.0297856	0.0521226	0.0507157
108	0.276809	0.278617	0.17848	0.173741	0.0955557	0.0927552	0.0281978	0.0298381	0.0520707	0.0508018
108.2	0.276616	0.278888	0.178347	0.173976	0.0952368	0.0929012	0.0283669	0.0298905	0.0524554	0.050888
108.4	0.276131	0.279158	0.178007	0.17421	0.0944477	0.0930471	0.027953	0.029943	0.051838	0.0509741
108.6	0.27577	0.279428	0.17763	0.174444	0.0939764	0.0931929	0.0274397	0.0299954	0.0514105	0.0510601
108.8	0.275826	0.279698	0.177914	0.174678	0.0936944	0.0933387	0.0273494	0.0300479	0.0511425	0.0511462
109	0.275963	0.279967	0.178535	0.174911	0.0937082	0.0934843	0.0271937	0.0301003	0.0511093	0.0512322
109.2	0.275975	0.280235	0.178541	0.175145	0.0936288	0.0936299	0.0266744	0.0301527	0.0508067	0.0513182
109.4	0.275929	0.280502	0.1789	0.175378	0.0936686	0.0937754	0.0262074	0.0302051	0.0507231	0.0514041
109.6	0.276484	0.280769	0.179029	0.175611	0.0934835	0.0939208	0.0266136	0.0302575	0.0508223	0.0514901
109.8	0.276873	0.281036	0.179628	0.175843	0.0937388	0.0940661	0.0270658	0.0303099	0.0510426	0.051576
110	0.277741	0.281302	0.179625	0.176075	0.0943339	0.0942113	0.0276498	0.0303623	0.0512673	0.0516619
110.2	0.277725	0.281567	0.179474	0.176307	0.0939255	0.0943565	0.0275494	0.0304147	0.0510934	0.0517477
110.4	0.277722	0.281832	0.179638	0.176539	0.0937823	0.0945015	0.0280028	0.030467	0.0512211	0.0518335
110.6	0.278339	0.282096	0.180143	0.17677	0.0941719	0.0946465	0.0284816	0.0305194	0.0515429	0.0519193
110.8	0.279205	0.28236	0.180618	0.177001	0.0949561	0.0947914	0.029359	0.0305717	0.0520437	0.0520051
111	0.280156	0.282623	0.181661	0.177232	0.0956374	0.0949362	0.0298983	0.030624	0.0523828	0.0520908
111.2	0.280755	0.282885	0.181957	0.177463	0.0963636	0.0950809	0.0301998	0.0306763	0.0528848	0.0521766
111.4	0.281014	0.283147	0.181919	0.177693	0.0967119	0.0952255	0.0300464	0.0307286	0.0528255	0.0522622
111.6	0.281398	0.283408	0.181954	0.177924	0.0965743	0.0953701	0.0298805	0.030781	0.0532441	0.0523479
111.8	0.281522	0.283669	0.182214	0.178153	0.0968188	0.0955145	0.0300051	0.0308332	0.0535131	0.0524335
112	0.28162	0.283929	0.18218	0.178383	0.096543	0.0956589	0.0295805	0.0308855	0.0534029	0.0525191
112.2	0.282067	0.284189	0.182995	0.178612	0.0966798	0.0958032	0.0300736	0.0309378	0.0539265	0.0526047
112.4	0.282363	0.284448	0.183242	0.178841	0.0968265	0.0959474	0.0295583	0.03099	0.0535818	0.0526902
112.6	0.28191	0.284707	0.182885	0.17907	0.0961658	0.0960915	0.0285364	0.0310423	0.0532508	0.0527758
112.8	0.282662	0.284965	0.183842	0.179299	0.0967386	0.0962356	0.0284869	0.0310945	0.053266	0.0528612
113	0.282897	0.285222	0.184302	0.179527	0.0972868	0.0963795	0.0279792	0.0311468	0.0531391	0.0529467
113.2	0.283164	0.285479	0.184802	0.179755	0.0977956	0.0965234	0.0277059	0.031199	0.0529189	0.0530322
113.4	0.283074	0.285735	0.185092	0.179983	0.0977785	0.0966672	0.0275834	0.0312512	0.0532128	0.0531176
113.6	0.283354	0.285991	0.185297	0.180211	0.0978883	0.0968109	0.0280632	0.0313034	0.0535586	0.0532029
113.8	0.283605	0.286246	0.185796	0.180438	0.0983794	0.0969545	0.0282913	0.0313556	0.0538259	0.0532883
114	0.284125	0.2865	0.18599	0.180665	0.0990792	0.097098	0.0289588	0.0314078	0.0540699	0.0533736
114.2	0.283797	0.286755	0.186403	0.180892	0.0991807	0.0972415	0.0290566	0.0314599	0.0539371	0.0534589
114.4	0.284134	0.287008	0.186359	0.181119	0.0988307	0.0973848	0.0290572	0.0315121	0.0539094	0.0535442
114.6	0.28462	0.287261	0.186619	0.181345	0.0994404	0.0975281	0.0293443	0.0315642	0.0538045	0.0536295
114.8	0.285081	0.287513	0.186854	0.181571	0.099602	0.0976713	0.0292602	0.0316164	0.0540334	0.0537147
115	0.285379	0.287765	0.187273	0.181797	0.100101	0.0978144	0.0295351	0.0316685	0.0541061	0.0537999
115.2	0.28533	0.288017	0.186881	0.182023	0.0999641	0.0979575	0.0290781	0.0317206	0.0541929	0.053885
115.4	0.285418	0.288267	0.187108	0.182248	0.100133	0.0981004	0.0294175	0.0317727	0.0542172	0.0539702
115.6	0.285606	0.288518	0.187545	0.182473	0.100426	0.0982433	0.0297927	0.0318248	0.0546269	0.0540553
115.8	0.285964	0.288767	0.188025	0.182698	0.100764	0.0983861	0.0298453	0.0318769	0.0549138	0.0541403
116	0.285844	0.289016	0.188068	0.182922	0.100609	0.0985288	0.0294746	0.031929	0.0550592	0.0542254
116.2	0.286225	0.289265	0.188217	0.183147	0.100686	0.0986714	0.0296344	0.0319811	0.0554593	0.0543104
116.4	0.286371	0.289513	0.187741	0.183371	0.100382	0.0988139	0.0290453	0.0320331	0.0549781	0.0543954
116.6	0.286372	0.289761	0.187305	0.183594	0.0998245	0.0989563	0.0284527	0.0320852	0.0547082	0.0544804
116.8	0.286926	0.290008	0.187784	0.183818	0.100804	0.0990987	0.0289443	0.0321372	0.0551527	0.0545653
117	0.287269	0.290254	0.187799	0.184041	0.10072	0.099241	0.0288591	0.0321893	0.0549648	0.0546502
117.2	0.28747	0.2905	0.188218	0.184264	0.100814	0.0993832	0.0292405	0.0322413	0.0554475	0.0547351
117.4	0.287839	0.290745	0.188729	0.184487	0.100877	0.0995253	0.0295059	0.0322933	0.0561033	0.05482
117.6	0.288015	0.29099	0.189197	0.18471	0.101044	0.0996673	0.0299957	0.0323453	0.0565226	0.0549048
117.8	0.28844	0.291235	0.189546	0.184932	0.100904	0.0998093	0.0300657	0.0323973	0.0565847	0.0549896
118	0.289093	0.291478	0.189961	0.185154	0.101172	0.0999511	0.0302551	0.0324493	0.0570772	0.0550744
118.2	0.288783	0.291722	0.189762	0.185376	0.100544	0.100093	0.0294608	0.0325012	0.0567128	0.0551592
118.4	0.289367	0.291964	0.189944	0.185598	0.100688	0.100235	0.0292996	0.0325532	0.0568207	0.0552439
118.6	0.289626	0.292207	0.190401	0.185819	0.101161	0.100376	0.0295911	0.0326051	0.0572874	0.0553286
118.8	0.289864	0.292448	0.190675	0.18604	0.100964	0.100518	0.0298407	0.0326571	0.0573635	0.0554133
119	0.290201	0.292689	0.191016	0.186261	0.101291	0.100659	0.0302676	0.032709	0.0575582	0.0554979
119.2	0.290173	0.29293	0.191022	0.186482	0.100971	0.100801	0.0300964	0.0327609	0.0578072	0.0555825
119.4	0.290391	0.29317	0.191614	0.186702	0.101357	0.100942	0.030822	0.0328129	0.0580146	0.0556671
119.6	0.290572	0.29341	0.19215	0.186922	0.101983	0.101083	0.0309472	0.0328648	0.0581554	0.0557517
119.8	0.290793	0.293649	0.191969	0.187142	0.102011	0.101224	0.0307048	0.0329167	0.0579716	0.0558362
120	0.290953	0.293888	0.191536	0.187362	0.101726	0.101365	0.0306458	0.0329685	0.0575295	0.0559207
120.2	0.291092	0.294126	0.19132	0.187581	0.101687	0.101506	0.0307068	0.0330204	0.0571842	0.0560052
120.4	0.290843	0.294363	0.191136	0.1878	0.101223	0.101647	0.0305145	0.0330723	0.0567387	0.0560896
120.6	0.290565	0.2946	0.191102	0.188019	0.100952	0.101788	0.030361	0.0331241	0.056641	0.0561741
120.8	0.290211	0.294837	0.191073	0.188238	0.101297	0.101929	0.0305983	0.033176	0.0563665	0.0562585
121	0.290104	0.295073	0.191168	0.188456	0.100778	0.102069	0.0304856	0.0332278	0.0558602	0.0563428
121.2	0.289877	0.295308	0.191301	0.188674	0.101053	0.10221	0.0304916	0.0332796	0.056235	0.0564272
121.4	0.289911	0.295543	0.191891	0.188892	0.101095	0.10235	0.0303027	0.0333314	0.0562132	0.0565115
121.6	0.289822	0.295778	0.192069	0.18911	0.101007	0.10249	0.0300683	0.0333833	0.0564157	0.0565958
121.8	0.29067	0.296011	0.192728	0.189327	0.101193	0.102631	0.0301427	0.0334351	0.0565202	0.0566801
122	0.291967	0.296245	0.193994	0.189545	0.101997	0.102771	0.030635	0.0334868	0.05722	0.0567643
122.2	0.292419	0.296478	0.194462	0.189761	0.101998	0.102911	0.0308354	0.0335386	0.0575048	0.0568485
122.4	0.293421	0.29671	0.195444	0.189978	0.103341	0.103051	0.0319293	0.0335904	0.0585663	0.0569327
122.6	0.293868	0.296942	0.195725	0.190195	0.103442	0.103191	0.0323065	0.0336421	0.0591356	0.0570169
122.8	0.294649	0.297174	0.196173	0.190411	0.103858	0.103331	0.0325791	0.0336939	0.0590837	0.057101
123	0.294741	0.297405	0.196154	0.190627	0.103514	0.103471	0.0322738	0.0337456	0.0591004	0.0571851
123.2	0.295525	0.297635	0.19664	0.190843	0.103864	0.10361	0.033045	0.0337973	0.0592852	0.0572691
123.4	0.296033	0.297865	0.196867	0.191058	0.104331	0.10375	0.0333963	0.033849	0.059359	0.0573532
123.6	0.296408	0.298094	0.197101	0.191274	0.104595	0.10389	0.0330671	0.0339008	0.0596166	0.0574372
123.8	0.296465	0.298323	0.196092	0.191489	0.104388	0.104029	0.0327287	0.0339525	0.0592173	0.0575212
124	0.296961	0.298552	0.196651	0.191703	0.104586	0.104169	0.0330126	0.0340041	0.0597036	0.0576052
124.2	0.297179	0.29878	0.197113	0.191918	0.105017	0.104308	0.032944	0.0340558	0.0603342	0.0576891
124.4	0.297027	0.299007	0.197066	0.192132	0.10515	0.104447	0.0328538	0.0341075	0.0603797	0.057773
124.6	0.296431	0.299234	0.196687	0.192346	0.105035	0.104586	0.0324563	0.0341591	0.060006	0.0578569
124.8	0.296028	0.299461	0.196187	0.19256	0.10532	0.104725	0.032243	0.0342108	0.0596933	0.0579408
125	0.295648	0.299687	0.196156	0.192774	0.10505	0.104864	0.0315145	0.0342624	0.0595805	0.0580246
125.2	0.295685	0.299912	0.196343	0.192987	0.105334	0.105003	0.0311443	0.0343141	0.0598068	0.0581084
125.4	0.296174	0.300137	0.197008	0.1932	0.105558	0.105142	0.031364	0.0343657	0.0601537	0.0581922
125.6	0.296398	0.300362	0.197411	0.193413	0.105711	0.105281	0.0312865	0.0344173	0.0604	0.0582759
125.8	0.297016	0.300586	0.197769	0.193626	0.106096	0.105419	0.0319375	0.0344689	0.0604332	0.0583596
126	0.297887	0.300809	0.198507	0.193838	0.106815	0.105558	0.032445	0.0345205	0.0610959	0.0584433
126.2	0.298131	0.301032	0.198123	0.19405	0.106721	0.105696	0.0327832	0.0345721	0.0613182	0.058527
126.4	0.29834	0.301255	0.197636	0.194262	0.107326	0.105835	0.0329434	0.0346236	0.0614662	0.0586107
126.6	0.298578	0.301477	0.198002	0.194474	0.107133	0.105973	0.0329015	0.0346752	0.0616254	0.0586943
126.8	0.298899	0.301698	0.198499	0.194685	0.107383	0.106111	0.0326037	0.0347267	0.0614787	0.0587779
127	0.298685	0.30192	0.19819	0.194897	0.106475	0.10625	0.0324904	0.0347783	0.0613479	0.0588614
127.2	0.29983	0.30214	0.198711	0.195108	0.107308	0.106388	0.0332037	0.0348298	0.0618651	0.058945
127.4	0.299904	0.30236	0.19929	0.195318	0.107683	0.106526	0.0332519	0.0348813	0.0620073	0.0590285
127.6	0.300083	0.30258	0.199585	0.195529	0.107794	0.106664	0.0329089	0.0349328	0.0620497	0.0591119
127.8	0.300692	0.302799	0.199776	0.195739	0.108637	0.106802	0.0334759	0.0349843	0.0620328	0.0591954
128	0.301239	0.303018	0.200739	0.195949	0.108887	0.106939	0.0337674	0.0350358	0.0618797	0.0592788
128.2	0.301613	0.303236	0.200904	0.196159	0.109347	0.107077	0.0338395	0.0350873	0.0615734	0.0593622
128.4	0.301286	0.303454	0.200733	0.196369	0.109781	0.107215	0.0338184	0.0351388	0.0608157	0.0594456
128.6	0.30099	0.303671	0.200542	0.196578	0.109797	0.107352	0.0333125	0.0351902	0.0602171	0.0595289
128.8	0.300957	0.303888	0.200741	0.196787	0.109615	0.10749	0.0327226	0.0352417	0.0598016	0.0596123
129	0.301259	0.304105	0.201068	0.196996	0.109584	0.107627	0.0324297	0.0352931	0.0594222	0.0596956
129.2	0.301651	0.30432	0.201322	0.197205	0.109627	0.107764	0.0325444	0.0353446	0.0594056	0.0597788
129.4	0.302258	0.304536	0.201626	0.197413	0.109696	0.107901	0.0328488	0.035396	0.0597434	0.0598621
129.6	0.301873	0.304751	0.201487	0.197621	0.109509	0.108039	0.0327053	0.0354474	0.0595176	0.0599453
129.8	0.302134	0.304965	0.201577	0.197829	0.109617	0.108176	0.0331129	0.0354988	0.0600438	0.0600284
130	0.302625	0.305179	0.202131	0.198037	0.109714	0.108313	0.0334745	0.0355502	0.0606647	0.0601116
130.2	0.302897	0.305393	0.201798	0.198245	0.109495	0.10845	0.0340428	0.0356016	0.0609442	0.0601947
130.4	0.303311	0.305606	0.20231	0.198452	0.109793	0.108586	0.0346084	0.0356529	0.0620663	0.0602779
130.6	0.303572	0.305819	0.203021	0.198659	0.10944	0.108723	0.0349741	0.0357043	0.0627652	0.0603609
130.8	0.303732	0.306031	0.203244	0.198866	0.109506	0.10886	0.0346128	0.0357557	0.0624828	0.060444
131	0.303716	0.306243	0.203437	0.199072	0.109255	0.108996	0.0353674	0.035807	0.0629513	0.060527
131.2	0.304217	0.306454	0.204137	0.199279	0.109867	0.109133	0.0359194	0.0358583	0.0635153	0.06061
131.4	0.303946	0.306665	0.204429	0.199485	0.109579	0.109269	0.0359887	0.0359097	0.0631322	0.060693
131.6	0.304572	0.306875	0.204477	0.199691	0.109564	0.109405	0.0359392	0.035961	0.0631111	0.0607759
131.8	0.305031	0.307085	0.204536	0.199896	0.109762	0.109542	0.0359535	0.0360123	0.0628925	0.0608588
132	0.304986	0.307295	0.204351	0.200102	0.10932	0.109678	0.0356913	0.0360636	0.0626137	0.0609417
132.2	0.305456	0.307504	0.204696	0.200307	0.110027	0.109814	0.0358307	0.0361149	0.0628799	0.0610246
132.4	0.305498	0.307712	0.204518	0.200512	0.1104	0.10995	0.035203	0.0361661	0.0627486	0.0611074
132.6	0.305787	0.30792	0.204605	0.200717	0.110278	0.110086	0.0344782	0.0362174	0.0624821	0.0611903
132.8	0.306048	0.308128	0.204558	0.200921	0.11003	0.110222	0.0338319	0.0362687	0.0622591	0.061273
133	0.306333	0.308335	0.204552	0.201126	0.110423	0.110357	0.033903	0.0363199	0.0621924	0.0613558
133.2	0.306317	0.308542	0.204743	0.20133	0.110399	0.110493	0.0337165	0.0363711	0.062374	0.0614385
133.4	0.306298	0.308748	0.204889	0.201534	0.110522	0.110629	0.0332787	0.0364224	0.0628614	0.0615212
133.6	0.306784	0.308954	0.205404	0.201737	0.111079	0.110764	0.0338076	0.0364736	0.0630361	0.0616039
133.8	0.307668	0.309159	0.205992	0.20194	0.111758	0.1109	0.0342415	0.0365248	0.0638267	0.0616866
134	0.308147	0.309364	0.206447	0.202144	0.112002	0.111035	0.0345497	0.036576	0.0637867	0.0617692
134.2	0.308532	0.309569	0.206559	0.202347	0.112045	0.11117	0.0349906	0.0366272	0.0640321	0.0618518
134.4	0.308515	0.309773	0.206848	0.202549	0.112142	0.111306	0.0350688	0.0366784	0.0636824	0.0619343
134.6	0.308627	0.309976	0.206809	0.202752	0.112078	0.111441	0.0347454	0.0367295	0.063523	0.0620169
134.8	0.308318	0.31018	0.206733	0.202954	0.112501	0.111576	0.0341901	0.0367807	0.0630066	0.0620994
135	0.307868	0.310382	0.206653	0.203156	0.11245	0.111711	0.0342821	0.0368318	0.0629967	0.0621819
135.2	0.308072	0.310585	0.206805	0.203358	0.112925	0.111846	0.0342334	0.036883	0.0631309	0.0622644
135.4	0.308089	0.310787	0.206902	0.20356	0.112596	0.11198	0.0341885	0.0369341	0.0631059	0.0623468
135.6	0.308542	0.310988	0.207004	0.203761	0.112644	0.112115	0.0341686	0.0369852	0.0630425	0.0624292
135.8	0.308395	0.311189	0.20716	0.203962	0.112831	0.11225	0.0340796	0.0370364	0.0631137	0.0625116
136	0.308654	0.311389	0.207474	0.204163	0.113134	0.112384	0.0345062	0.0370875	0.063132	0.062594
136.2	0.309143	0.31159	0.207964	0.204364	0.11379	0.112519	0.0350392	0.0371385	0.0633147	0.0626763
136.4	0.308611	0.311789	0.207665	0.204564	0.113219	0.112653	0.0344966	0.0371896	0.0625142	0.0627586
136.6	0.308689	0.311989	0.207684	0.204764	0.113068	0.112788	0.0342546	0.0372407	0.0621309	0.0628409
136.8	0.308652	0.312187	0.207744	0.204964	0.113592	0.112922	0.0346649	0.0372918	0.0620893	0.0629231
137	0.30836	0.312386	0.207922	0.205164	0.113794	0.113056	0.034569	0.0373428	0.0618192	0.0630054
137.2	0.308485	0.312584	0.208405	0.205364	0.114061	0.11319	0.0346532	0.0373939	0.0623061	0.0630876
137.4	0.30898	0.312781	0.20858	0.205563	0.114413	0.113324	0.0346327	0.0374449	0.0629818	0.0631697
137.6	0.310179	0.312978	0.208997	0.205762	0.114792	0.113458	0.0353173	0.0374959	0.0633604	0.0632519
137.8	0.310677	0.313175	0.209481	0.205961	0.115059	0.113592	0.0353751	0.0375469	0.0640045	0.063334
138	0.310976	0.313371	0.209583	0.20616	0.115099	0.113726	0.0352841	0.0375979	0.0642094	0.0634161
138.2	0.310874	0.313567	0.209454	0.206358	0.114929	0.11386	0.0349534	0.0376489	0.0644149	0.0634982
138.4	0.311044	0.313763	0.209627	0.206557	0.115054	0.113993	0.0349484	0.0376999	0.0643768	0.0635802
138.6	0.311519	0.313958	0.209709	0.206755	0.11525	0.114127	0.0344384	0.0377509	0.0646	0.0636623
138.8	0.311487	0.314152	0.209987	0.206952	0.115559	0.11426	0.0339115	0.0378019	0.064788	0.0637442
139	0.311617	0.314346	0.210446	0.20715	0.115747	0.114394	0.0343079	0.0378528	0.0654678	0.0638262
139.2	0.3124	0.31454	0.210537	0.207347	0.116234	0.114527	0.034847	0.0379038	0.0665592	0.0639081
139.4	0.312747	0.314733	0.210769	0.207544	0.116217	0.11466	0.0349424	0.0379547	0.0667644	0.0639901
139.6	0.31287	0.314926	0.210794	0.207741	0.116084	0.114793	0.0348048	0.0380056	0.0660867	0.0640719
139.8	0.312451	0.315119	0.21126	0.207938	0.11619	0.114927	0.0349214	0.0380565	0.0658758	0.0641538
140	0.312418	0.315311	0.211576	0.208135	0.11595	0.115059	0.0349291	0.0381075	0.0654164	0.0642356
140.2	0.312475	0.315502	0.211476	0.208331	0.115956	0.115192	0.0354265	0.0381583	0.0654021	0.0643174
140.4	0.312157	0.315694	0.211219	0.208527	0.1154	0.115325	0.03488	0.0382092	0.0646596	0.0643992
140.6	0.312839	0.315884	0.211766	0.208723	0.116273	0.115458	0.0353848	0.0382601	0.0651019	0.064481
140.8	0.31296	0.316075	0.211976	0.208918	0.116869	0.115591	0.0356621	0.038311	0.0655521	0.0645627
141	0.313147	0.316265	0.212091	0.209114	0.11672	0.115723	0.0352309	0.0383618	0.0654414	0.0646444
141.2	0.313155	0.316454	0.212286	0.209309	0.116843	0.115856	0.035577	0.0384127	0.0657705	0.0647261
141.4	0.313624	0.316643	0.212216	0.209504	0.116923	0.115988	0.0356623	0.0384635	0.0663056	0.0648077
141.6	0.313915	0.316832	0.212446	0.209699	0.116885	0.116121	0.0356498	0.0385144	0.0664088	0.0648893
141.8	0.31415	0.31702	0.212995	0.209893	0.117813	0.116253	0.0358796	0.0385652	0.0666226	0.0649709
142	0.31408	0.317208	0.212877	0.210088	0.117994	0.116385	0.0354558	0.038616	0.0665524	0.0650525
142.2	0.314166	0.317396	0.213174	0.210282	0.117788	0.116517	0.0351941	0.0386668	0.0665903	0.065134
142.4	0.314558	0.317583	0.213814	0.210476	0.118238	0.11665	0.0352681	0.0387176	0.0666816	0.0652155
142.6	0.314751	0.31777	0.214024	0.210669	0.118843	0.116782	0.0349088	0.0387684	0.0663841	0.065297
142.8	0.31517	0.317956	0.214663	0.210863	0.119278	0.116914	0.0351549	0.0388191	0.0670851	0.0653785
143	0.315582	0.318142	0.214852	0.211056	0.119595	0.117045	0.0354578	0.0388699	0.0678239	0.0654599
143.2	0.316205	0.318327	0.214899	0.211249	0.119786	0.117177	0.0352128	0.0389207	0.0683992	0.0655413
143.4	0.316644	0.318512	0.215341	0.211442	0.119757	0.117309	0.0349274	0.0389714	0.0681848	0.0656227
143.6	0.31648	0.318697	0.215367	0.211634	0.119327	0.11744	0.0346541	0.0390221	0.0679381	0.0657041
143.8	0.31657	0.318881	0.215788	0.211827	0.119734	0.117572	0.035036	0.0390729	0.0682888	0.0657854
144	0.316798	0.319065	0.215698	0.212019	0.11992	0.117703	0.0349024	0.0391236	0.0683339	0.0658667
144.2	0.31749	0.319249	0.215685	0.212211	0.120553	0.117835	0.0356232	0.0391743	0.0687111	0.065948
144.4	0.317949	0.319432	0.216245	0.212403	0.120858	0.117966	0.0359374	0.039225	0.0691735	0.0660293
144.6	0.318397	0.319615	0.216954	0.212594	0.121439	0.118097	0.0366656	0.0392757	0.069606	0.0661105
144.8	0.3183	0.319797	0.217128	0.212785	0.121742	0.118229	0.0369722	0.0393263	0.0702955	0.0661917
145	0.318755	0.319979	0.217546	0.212977	0.122077	0.11836	0.0376418	0.039377	0.0703793	0.0662729
145.2	0.318653	0.32016	0.217608	0.213167	0.12208	0.118491	0.0377913	0.0394277	0.0702234	0.066354
145.4	0.318689	0.320341	0.217442	0.213358	0.122046	0.118622	0.0380511	0.0394783	0.070389	0.0664351
145.6	0.318984	0.320522	0.217674	0.213549	0.122126	0.118752	0.0384516	0.039529	0.0704084	0.0665162
145.8	0.319287	0.320702	0.218043	0.213739	0.122505	0.118883	0.0385869	0.0395796	0.0705884	0.0665973
146	0.319087	0.320882	0.217938	0.213929	0.122142	0.119014	0.0383166	0.0396302	0.070095	0.0666784
146.2	0.319429	0.321062	0.218569	0.214119	0.12227	0.119144	0.0383715	0.0396808	0.0701171	0.0667594
146.4	0.319362	0.321241	0.218754	0.214308	0.122292	0.119275	0.0380542	0.0397314	0.0693684	0.0668404
146.6	0.319195	0.32142	0.218746	0.214498	0.122233	0.119405	0.0379369	0.039782	0.068691	0.0669214
146.8	0.319652	0.321598	0.219417	0.214687	0.122082	0.119536	0.0377588	0.0398326	0.0689321	0.0670023
147	0.320087	0.321776	0.219724	0.214876	0.122245	0.119666	0.0376538	0.0398831	0.0689348	0.0670832
147.2	0.320609	0.321954	0.219785	0.215065	0.122219	0.119796	0.0376691	0.0399337	0.0686921	0.0671641
147.4	0.320773	0.322131	0.219601	0.215253	0.121786	0.119927	0.0373006	0.0399843	0.0681329	0.067245
147.6	0.320929	0.322308	0.219997	0.215442	0.121977	0.120057	0.0375696	0.0400348	0.0681169	0.0673258
147.8	0.32135	0.322484	0.220224	0.21563	0.122555	0.120187	0.037738	0.0400853	0.0681207	0.0674066
148	0.321456	0.32266	0.220102	0.215818	0.122749	0.120317	0.0371159	0.0401359	0.0679694	0.0674874
148.2	0.322377	0.322836	0.220686	0.216005	0.123105	0.120446	0.0373346	0.0401864	0.0679769	0.0675681
148.4	0.322507	0.323012	0.220826	0.216193	0.123304	0.120576	0.0373119	0.0402369	0.0680218	0.0676489
148.6	0.322851	0.323186	0.220814	0.21638	0.123545	0.120706	0.0374129	0.0402874	0.068149	0.0677296
148.8	0.323107	0.323361	0.221041	0.216567	0.124137	0.120835	0.037954	0.0403379	0.0688645	0.0678103
149	0.323921	0.323535	0.220946	0.216754	0.124391	0.120965	0.0386819	0.0403883	0.0694014	0.0678909
149.2	0.323935	0.323709	0.220783	0.216941	0.124174	0.121095	0.0385788	0.0404388	0.0696974	0.0679716
149.4	0.323866	0.323882	0.220913	0.217127	0.124222	0.121224	0.0389432	0.0404892	0.070467	0.0680522
149.6	0.32396	0.324055	0.221169	0.217314	0.124154	0.121353	0.0391947	0.0405397	0.0709869	0.0681327
149.8	0.323941	0.324228	0.2213	0.2175	0.124275	0.121482	0.0395195	0.0405901	0.0717441	0.0682133
150	0.323804	0.3244	0.220872	0.217686	0.123986	0.121612	0.0392543	0.0406405	0.0715029	0.0682938
150.2	0.323771	0.324572	0.221206	0.217871	0.123888	0.121741	0.0389806	0.040691	0.0717338	0.0683743
150.4	0.323272	0.324744	0.220988	0.218057	0.123445	0.12187	0.0387327	0.0407414	0.0709944	0.0684548
150.6	0.32327	0.324915	0.221302	0.218242	0.123765	0.121999	0.0387676	0.0407918	0.0713567	0.0685352
150.8	0.323404	0.325086	0.22166	0.218427	0.123889	0.122128	0.038554	0.0408422	0.0716887	0.0686157
151	0.323583	0.325256	0.221344	0.218612	0.123683	0.122256	0.0384032	0.0408925	0.0716055	0.068696
151.2	0.32364	0.325426	0.221212	0.218796	0.123587	0.122385	0.038122	0.0409429	0.0714586	0.0687764
151.4	0.323739	0.325596	0.221704	0.218981	0.123316	0.122514	0.0379138	0.0409933	0.0712826	0.0688568
151.6	0.324217	0.325765	0.222083	0.219165	0.123237	0.122642	0.0379645	0.0410436	0.0710794	0.0689371
151.8	0.324124	0.325934	0.221592	0.219349	0.123046	0.122771	0.0373404	0.041094	0.0703273	0.0690174
152	0.324615	0.326103	0.221591	0.219533	0.123208	0.122899	0.0370822	0.0411443	0.07016	0.0690976
152.2	0.325138	0.326271	0.221841	0.219716	0.123899	0.123028	0.03743	0.0411946	0.0696254	0.0691779
152.4	0.325581	0.326439	0.221808	0.2199	0.124424	0.123156	0.0377381	0.0412449	0.0695703	0.0692581
152.6	0.326119	0.326607	0.22203	0.220083	0.125018	0.123284	0.0381495	0.0412952	0.0696192	0.0693383
152.8	0.326543	0.326774	0.222623	0.220266	0.125798	0.123412	0.0387975	0.0413455	0.0701646	0.0694185
153	0.327207	0.326941	0.222916	0.220449	0.126203	0.12354	0.0389783	0.0413958	0.070902	0.0694986
153.2	0.327357	0.327107	0.223421	0.220631	0.126371	0.123668	0.0389136	0.0414461	0.0711706	0.0695787
153.4	0.327159	0.327273	0.224266	0.220813	0.126762	0.123796	0.0393784	0.0414964	0.0714568	0.0696588
153.6	0.327216	0.327439	0.224486	0.220996	0.127107	0.123924	0.0396466	0.0415466	0.0714934	0.0697389
153.8	0.327806	0.327604	0.224707	0.221178	0.127774	0.124052	0.0399504	0.0415968	0.0718549	0.0698189
154	0.328087	0.327769	0.22475	0.221359	0.127892	0.124179	0.0395462	0.0416471	0.0715729	0.0698989
154.2	0.328313	0.327934	0.225668	0.221541	0.128454	0.124307	0.0396712	0.0416973	0.0723031	0.0699789
154.4	0.328236	0.328098	0.226265	0.221722	0.128745	0.124434	0.0395649	0.0417475	0.0724904	0.0700588
154.6	0.328689	0.328262	0.226792	0.221904	0.129345	0.124562	0.0394319	0.0417977	0.0731906	0.0701388
154.8	0.329035	0.328425	0.227514	0.222084	0.129841	0.124689	0.0391214	0.0418479	0.0735061	0.0702187
155	0.329636	0.328589	0.227873	0.222265	0.129826	0.124816	0.0391745	0.0418981	0.0740931	0.0702986
155.2	0.32925	0.328751	0.228113	0.222446	0.129744	0.124944	0.0391436	0.0419483	0.0739901	0.0703784
155.4	0.329215	0.328914	0.228834	0.222626	0.129499	0.125071	0.0393771	0.0419985	0.0742981	0.0704582
155.6	0.328508	0.329076	0.228606	0.222806	0.12887	0.125198	0.0392284	0.0420486	0.0738851	0.070538
155.8	0.328055	0.329238	0.228377	0.222986	0.128402	0.125325	0.0391528	0.0420988	0.0735384	0.0706178
156	0.328694	0.329399	0.229008	0.223166	0.128894	0.125452	0.0395478	0.0421489	0.0743931	0.0706976
156.2	0.328908	0.32956	0.229372	0.223346	0.129091	0.125579	0.039953	0.0421991	0.0745128	0.0707773
156.4	0.329585	0.329721	0.22986	0.223525	0.128948	0.125705	0.0403693	0.0422492	0.0752664	0.070857
156.6	0.329746	0.329882	0.229879	0.223704	0.128979	0.125832	0.0403631	0.0422993	0.0753119	0.0709367
156.8	0.330399	0.330042	0.230302	0.223883	0.129176	0.125959	0.0407401	0.0423494	0.0760506	0.0710163
157	0.330232	0.330201	0.23006	0.224062	0.128727	0.126085	0.0406049	0.0423995	0.075691	0.071096
157.2	0.33018	0.330361	0.229921	0.22424	0.128648	0.126212	0.0409015	0.0424496	0.0757214	0.0711756
157.4	0.330135	0.33052	0.230316	0.224419	0.128666	0.126338	0.0410354	0.0424996	0.0754535	0.0712551
157.6	0.330404	0.330678	0.229757	0.224597	0.128599	0.126465	0.0405749	0.0425497	0.0749828	0.0713347
157.8	0.330598	0.330837	0.229427	0.224775	0.128698	0.126591	0.0400815	0.0425998	0.0750917	0.0714142
158	0.330864	0.330995	0.22928	0.224952	0.128686	0.126717	0.039784	0.0426498	0.074926	0.0714937
158.2	0.331331	0.331152	0.229644	0.22513	0.129341	0.126843	0.0396286	0.0426998	0.0751763	0.0715732
158.4	0.331268	0.33131	0.229719	0.225307	0.129491	0.126969	0.0391854	0.0427499	0.0744015	0.0716526
158.6	0.331721	0.331467	0.22995	0.225485	0.129979	0.127095	0.0389038	0.0427999	0.0746022	0.071732
158.8	0.332231	0.331623	0.230335	0.225661	0.130334	0.127221	0.038619	0.0428499	0.0748296	0.0718114
159	0.332258	0.33178	0.230227	0.225838	0.129997	0.127347	0.0387593	0.0428999	0.0747811	0.0718908
159.2	0.33205	0.331935	0.230002	0.226015	0.129859	0.127473	0.0385322	0.0429499	0.0742383	0.0719701
159.4	0.332363	0.332091	0.230367	0.226191	0.130169	0.127598	0.0387232	0.0429998	0.074405	0.0720494
159.6	0.332008	0.332246	0.229991	0.226367	0.130219	0.127724	0.0387282	0.0430498	0.0736306	0.0721287
159.8	0.332436	0.332401	0.23001	0.226544	0.130241	0.127849	0.0386788	0.0430998	0.0736264	0.072208
160	0.332881	0.332556	0.230473	0.226719	0.130309	0.127975	0.0392178	0.0431497	0.0740341	0.0722872
160.2	0.333138	0.33271	0.230659	0.226895	0.130604	0.1281	0.0395349	0.0431997	0.0737826	0.0723664
160.4	0.333554	0.332864	0.231106	0.22707	0.130956	0.128225	0.0399128	0.0432496	0.0737238	0.0724456
160.6	0.33345	0.333018	0.230994	0.227245	0.130918	0.128351	0.0402467	0.0432995	0.0732591	0.0725248
160.8	0.333576	0.333171	0.231214	0.22742	0.130929	0.128476	0.040615	0.0433494	0.0734389	0.072604
161	0.333137	0.333324	0.23109	0.227595	0.130511	0.128601	0.0404959	0.0433993	0.07313	0.0726831
161.2	0.333714	0.333476	0.231722	0.22777	0.130754	0.128726	0.0408876	0.0434492	0.0735645	0.0727621
161.4	0.333884	0.333628	0.232283	0.227944	0.130753	0.128851	0.0407577	0.0434991	0.0736314	0.0728412
161.6	0.333725	0.33378	0.23225	0.228119	0.130864	0.128976	0.0408114	0.043549	0.073627	0.0729203
161.8	0.333852	0.333932	0.232468	0.228293	0.131233	0.129101	0.0407269	0.0435989	0.0739163	0.0729993
162	0.333975	0.334083	0.232731	0.228466	0.131197	0.129225	0.0410588	0.0436487	0.0742033	0.0730782
162.2	0.33413	0.334234	0.233427	0.22864	0.131661	0.12935	0.0408745	0.0436986	0.0748095	0.0731572
162.4	0.334265	0.334385	0.233614	0.228814	0.131453	0.129474	0.0408122	0.0437484	0.0748714	0.0732361
162.6	0.334689	0.334535	0.234054	0.228987	0.131906	0.129599	0.0409486	0.0437982	0.0756491	0.0733151
162.8	0.335351	0.334685	0.234298	0.22916	0.132224	0.129723	0.0414433	0.043848	0.0758763	0.0733939
163	0.335717	0.334835	0.234516	0.229333	0.132112	0.129848	0.0416635	0.0438979	0.0756387	0.0734728
163.2	0.336192	0.334984	0.234809	0.229505	0.132622	0.129972	0.0417493	0.0439477	0.0758391	0.0735516
163.4	0.336365	0.335133	0.235066	0.229678	0.133175	0.130096	0.0418936	0.0439975	0.0762456	0.0736304
163.6	0.336284	0.335282	0.235007	0.22985	0.133119	0.13022	0.0418815	0.0440472	0.0754217	0.0737092
163.8	0.336564	0.33543	0.235616	0.230022	0.133033	0.130344	0.0417292	0.044097	0.0757274	0.073788
164	0.336304	0.335578	0.235493	0.230194	0.132984	0.130468	0.0416789	0.0441468	0.0753911	0.0738667
164.2	0.336493	0.335726	0.23552	0.230366	0.133301	0.130592	0.0418803	0.0441965	0.0750827	0.0739454
164.4	0.336635	0.335873	0.235177	0.230538	0.132941	0.130716	0.0417934	0.0442463	0.0751124	0.0740241
164.6	0.336284	0.33602	0.235147	0.230709	0.132294	0.13084	0.0416616	0.044296	0.0751209	0.0741027
164.8	0.336188	0.336167	0.235194	0.23088	0.132413	0.130964	0.041597	0.0443457	0.0751902	0.0741814
165	0.336323	0.336313	0.235342	0.231051	0.132566	0.131087	0.0411576	0.0443954	0.0752138	0.07426
165.2	0.336775	0.33646	0.235628	0.231222	0.132674	0.131211	0.0415036	0.0444451	0.0751716	0.0743386
165.4	0.336372	0.336605	0.235274	0.231392	0.132489	0.131334	0.0410493	0.0444948	0.0753236	0.0744171
165.6	0.336497	0.336751	0.23498	0.231563	0.132457	0.131458	0.0412081	0.0445445	0.0753657	0.0744956
165.8	0.336637	0.336896	0.234557	0.231733	0.132252	0.131581	0.0410184	0.0445942	0.0756009	0.0745742
166	0.336433	0.337041	0.234627	0.231903	0.132039	0.131704	0.0406972	0.0446438	0.075836	0.0746526
166.2	0.336901	0.337185	0.234953	0.232073	0.132342	0.131827	0.0403127	0.0446935	0.0759923	0.0747311
166.4	0.337503	0.33733	0.23459	0.232242	0.132791	0.13195	0.0404359	0.0447432	0.0758421	0.0748095
166.6	0.337791	0.337473	0.234935	0.232412	0.133183	0.132074	0.0410502	0.0447928	0.0762884	0.0748879
166.8	0.338495	0.337617	0.235408	0.232581	0.133367	0.132196	0.0414187	0.0448424	0.076505	0.0749663
167	0.338398	0.33776	0.235422	0.23275	0.133368	0.132319	0.0415274	0.0448921	0.0762912	0.0750447
167.2	0.338731	0.337903	0.235965	0.232919	0.133686	0.132442	0.0417186	0.0449417	0.0767418	0.075123
167.4	0.338826	0.338046	0.236024	0.233088	0.133952	0.132565	0.0417645	0.0449913	0.0768266	0.0752013
167.6	0.339512	0.338188	0.23668	0.233256	0.1343	0.132688	0.0423484	0.0450409	0.0769612	0.0752796
167.8	0.339747	0.33833	0.237309	0.233425	0.134619	0.13281	0.0422675	0.0450904	0.0772963	0.0753578
168	0.33957	0.338472	0.237389	0.233593	0.13471	0.132933	0.0424556	0.04514	0.0771415	0.075436
168.2	0.340228	0.338614	0.237804	0.233761	0.134931	0.133055	0.04297	0.0451896	0.0772192	0.0755142
168.4	0.340949	0.338755	0.238259	0.233929	0.135029	0.133178	0.0428141	0.0452391	0.0777613	0.0755924
168.6	0.340678	0.338896	0.238538	0.234096	0.135017	0.1333	0.0426705	0.0452887	0.0775828	0.0756706
168.8	0.340694	0.339036	0.238588	0.234264	0.135256	0.133422	0.042858	0.0453382	0.0777785	0.0757487
169	0.341018	0.339176	0.239056	0.234431	0.135456	0.133544	0.0429815	0.0453877	0.0779173	0.0758268
169.2	0.341435	0.339316	0.238948	0.234598	0.135626	0.133666	0.0432285	0.0454372	0.0783109	0.0759049
169.4	0.34117	0.339456	0.238652	0.234764	0.135678	0.133789	0.0426815	0.0454867	0.0783981	0.0759829
169.6	0.34136	0.339595	0.238664	0.234931	0.135728	0.13391	0.0429337	0.0455363	0.0785592	0.076061
169.8	0.341204	0.339734	0.238597	0.235098	0.135824	0.134032	0.0427774	0.0455857	0.0785631	0.076139
170	0.341604	0.339873	0.239198	0.235264	0.136458	0.134154	0.0425124	0.0456352	0.0789122	0.0762169
170.2	0.342113	0.340011	0.239566	0.23543	0.136845	0.134276	0.0426351	0.0456847	0.0790782	0.0762949
170.4	0.342575	0.340149	0.239545	0.235596	0.137492	0.134398	0.0428588	0.0457342	0.0794199	0.0763728
170.6	0.342788	0.340287	0.23955	0.235762	0.137326	0.134519	0.0433914	0.0457836	0.0798119	0.0764507
170.8	0.342978	0.340425	0.239613	0.235927	0.137287	0.134641	0.0431684	0.045833	0.080092	0.0765286
171	0.34306	0.340562	0.239338	0.236093	0.137333	0.134762	0.0434769	0.0458825	0.0801854	0.0766064
171.2	0.34327	0.340699	0.239531	0.236258	0.137277	0.134884	0.0434153	0.0459319	0.0804291	0.0766843
171.4	0.343295	0.340835	0.239703	0.236423	0.13766	0.135005	0.0434029	0.0459813	0.0801607	0.0767621
171.6	0.343865	0.340972	0.240461	0.236588	0.13805	0.135126	0.0437669	0.0460307	0.0802251	0.0768398
171.8	0.343813	0.341108	0.24091	0.236752	0.138349	0.135247	0.0435289	0.0460801	0.0798649	0.0769176
172	0.344062	0.341243	0.241647	0.236917	0.138611	0.135369	0.043462	0.0461295	0.0798619	0.0769953
172.2	0.344148	0.341379	0.241623	0.237081	0.138254	0.13549	0.0432337	0.0461789	0.0791896	0.077073
172.4	0.344055	0.341514	0.241677	0.237245	0.138037	0.135611	0.0430695	0.0462282	0.0790642	0.0771507
172.6	0.343419	0.341649	0.241226	0.237409	0.137933	0.135732	0.0428276	0.0462776	0.07856	0.0772283
172.8	0.343272	0.341783	0.24125	0.237572	0.137526	0.135852	0.0429532	0.0463269	0.0783018	0.077306
173	0.342989	0.341917	0.241417	0.237736	0.137372	0.135973	0.042905	0.0463763	0.0780929	0.0773836
173.2	0.342871	0.342052	0.241193	0.237899	0.137235	0.136094	0.0425296	0.0464256	0.077859	0.0774611
173.4	0.342493	0.342185	0.241095	0.238062	0.137018	0.136214	0.0421919	0.0464749	0.0774715	0.0775387
173.6	0.342164	0.342319	0.241192	0.238225	0.136815	0.136335	0.042007	0.0465242	0.0774305	0.0776162
173.8	0.342227	0.342452	0.241066	0.238388	0.137016	0.136455	0.0417494	0.0465735	0.0774398	0.0776937
174	0.342574	0.342585	0.241649	0.238551	0.136932	0.136576	0.0415114	0.0466228	0.0772692	0.0777712
174.2	0.343266	0.342717	0.242228	0.238713	0.136967	0.136696	0.0416347	0.0466721	0.077662	0.0778486
174.4	0.34362	0.342849	0.242027	0.238875	0.137107	0.136816	0.0418414	0.0467214	0.0779304	0.0779261
174.6	0.343338	0.342981	0.24199	0.239038	0.136918	0.136937	0.0418498	0.0467706	0.0779965	0.0780035
174.8	0.34352	0.343113	0.242071	0.2392	0.137146	0.137057	0.0422932	0.0468199	0.078414	0.0780808
175	0.344018	0.343244	0.242355	0.239361	0.137832	0.137177	0.0429308	0.0468691	0.0787006	0.0781582
175.2	0.344075	0.343375	0.242774	0.239523	0.138152	0.137297	0.0430589	0.0469184	0.0786787	0.0782355
175.4	0.344362	0.343506	0.243117	0.239684	0.138967	0.137417	0.043063	0.0469676	0.0792971	0.0783128
175.6	0.344705	0.343637	0.243834	0.239845	0.139743	0.137537	0.0430873	0.0470168	0.0797399	0.0783901
175.8	0.344699	0.343767	0.244189	0.240006	0.140163	0.137656	0.0428987	0.047066	0.0799627	0.0784674
176	0.344741	0.343897	0.244389	0.240167	0.140084	0.137776	0.042792	0.0471152	0.0794903	0.0785446
176.2	0.344947	0.344027	0.24455	0.240328	0.140187	0.137896	0.043072	0.0471644	0.0799602	0.0786218
176.4	0.345795	0.344156	0.244894	0.240488	0.141528	0.138015	0.0435186	0.0472136	0.0807224	0.078699
176.6	0.346413	0.344285	0.245247	0.240648	0.142012	0.138135	0.0435436	0.0472628	0.0814861	0.0787761
176.8	0.346615	0.344414	0.245184	0.240809	0.142007	0.138254	0.0435724	0.0473119	0.0816915	0.0788532
177	0.346955	0.344542	0.245556	0.240968	0.142156	0.138374	0.0435367	0.0473611	0.0819226	0.0789303
177.2	0.346902	0.344671	0.245196	0.241128	0.141985	0.138493	0.043366	0.0474102	0.081624	0.0790074
177.4	0.347147	0.344799	0.245408	0.241288	0.142511	0.138612	0.043493	0.0474593	0.0820105	0.0790845
177.6	0.347284	0.344926	0.245597	0.241447	0.142271	0.138731	0.0432835	0.0475085	0.0819451	0.0791615
177.8	0.347879	0.345054	0.245587	0.241606	0.14223	0.13885	0.0433803	0.0475576	0.0819459	0.0792385
178	0.348746	0.345181	0.24628	0.241765	0.142405	0.138969	0.0435154	0.0476067	0.0819822	0.0793155
178.2	0.34943	0.345308	0.246666	0.241924	0.142998	0.139088	0.0440965	0.0476558	0.0828418	0.0793924
178.4	0.349217	0.345434	0.246272	0.242083	0.14259	0.139207	0.0442808	0.0477049	0.0822609	0.0794694
178.6	0.348474	0.345561	0.246178	0.242241	0.142326	0.139326	0.0443052	0.047754	0.0820227	0.0795463
178.8	0.348506	0.345687	0.24619	0.2424	0.142293	0.139444	0.0448668	0.047803	0.0820952	0.0796232
179	0.34898	0.345813	0.246699	0.242558	0.142492	0.139563	0.0450286	0.0478521	0.0822343	0.0797
179.2	0.348676	0.345938	0.246774	0.242716	0.142094	0.139682	0.0450195	0.0479011	0.0821009	0.0797768
179.4	0.348135	0.346064	0.246434	0.242874	0.142183	0.1398	0.0447541	0.0479502	0.0822694	0.0798536
179.6	0.347814	0.346189	0.246672	0.243031	0.142385	0.139919	0.0446061	0.0479992	0.0818732	0.0799304
179.8	0.347472	0.346313	0.246707	0.243189	0.142103	0.140037	0.044308	0.0480482	0.0817862	0.0800072
180	0.347845	0.346438	0.246777	0.243346	0.142435	0.140155	0.044678	0.0480972	0.0817209	0.0800839
180.2	0.34823	0.346562	0.247341	0.243503	0.142897	0.140274	0.0447419	0.0481462	0.0825479	0.0801606
180.4	0.347986	0.346686	0.247196	0.24366	0.143015	0.140392	0.0443058	0.0481952	0.0823914	0.0802373
180.6	0.348068	0.346809	0.247218	0.243817	0.143143	0.14051	0.044102	0.0482442	0.0828131	0.0803139
180.8	0.348333	0.346933	0.247135	0.243973	0.143387	0.140628	0.0443001	0.0482932	0.0829228	0.0803906
181	0.348921	0.347056	0.247685	0.24413	0.143701	0.140746	0.045004	0.0483421	0.0833074	0.0804672
181.2	0.349134	0.347179	0.247586	0.244286	0.143532	0.140864	0.0450218	0.0483911	0.0835243	0.0805438
181.4	0.349772	0.347301	0.248231	0.244442	0.14381	0.140982	0.0453288	0.04844	0.0840292	0.0806203
181.6	0.350208	0.347423	0.248022	0.244598	0.143522	0.141099	0.0450965	0.048489	0.0839194	0.0806969
181.8	0.350831	0.347546	0.248546	0.244754	0.144165	0.141217	0.0454952	0.0485379	0.0844415	0.0807734
182	0.351782	0.347667	0.249333	0.244909	0.145103	0.141335	0.0460053	0.0485868	0.085533	0.0808499
182.2	0.352145	0.347789	0.249654	0.245064	0.145263	0.141452	0.0465303	0.0486357	0.0862731	0.0809263
182.4	0.352339	0.34791	0.249634	0.24522	0.145013	0.14157	0.0466637	0.0486846	0.0862513	0.0810028
182.6	0.352537	0.348031	0.249878	0.245375	0.145168	0.141687	0.0468468	0.0487335	0.0866005	0.0810792
182.8	0.353599	0.348152	0.250616	0.24553	0.145686	0.141804	0.0476612	0.0487824	0.0870801	0.0811556
183	0.353898	0.348272	0.250941	0.245684	0.145957	0.141922	0.0480852	0.0488313	0.087043	0.0812319
183.2	0.353328	0.348392	0.25105	0.245839	0.146147	0.142039	0.0478942	0.0488801	0.0869665	0.0813083
183.4	0.352986	0.348512	0.250849	0.245993	0.14638	0.142156	0.0475343	0.048929	0.0866676	0.0813846
183.6	0.353141	0.348632	0.251176	0.246147	0.146522	0.142273	0.0471829	0.0489778	0.0861415	0.0814609
183.8	0.353307	0.348751	0.251455	0.246301	0.146494	0.14239	0.0467692	0.0490267	0.0854287	0.0815371
184	0.353232	0.348871	0.251334	0.246455	0.146491	0.142507	0.046643	0.0490755	0.0844322	0.0816134
184.2	0.352663	0.34899	0.251717	0.246609	0.146384	0.142624	0.0458255	0.0491243	0.0838407	0.0816896
184.4	0.352495	0.349108	0.251924	0.246762	0.146361	0.142741	0.0454413	0.0491731	0.0835924	0.0817658
184.6	0.353393	0.349226	0.25268	0.246915	0.147008	0.142857	0.0458281	0.0492219	0.0840333	0.0818419
184.8	0.353615	0.349345	0.252955	0.247068	0.147158	0.142974	0.0459253	0.0492707	0.0841038	0.0819181
185	0.353723	0.349463	0.253	0.247221	0.147067	0.143091	0.0459716	0.0493195	0.0840637	0.0819942
185.2	0.353779	0.34958	0.252862	0.247374	0.146625	0.143207	0.0454034	0.0493683	0.0842513	0.0820703
185.4	0.353792	0.349697	0.253085	0.247527	0.146549	0.143324	0.0456162	0.049417	0.0841787	0.0821464
185.6	0.353668	0.349815	0.252951	0.247679	0.146457	0.14344	0.0454332	0.0494658	0.0843968	0.0822224
185.8	0.353887	0.349931	0.253724	0.247832	0.147018	0.143556	0.0461492	0.0495145	0.0848674	0.0822984
186	0.354589	0.350048	0.254431	0.247984	0.147389	0.143673	0.0468766	0.0495633	0.0856141	0.0823744
186.2	0.35472	0.350164	0.254519	0.248136	0.147432	0.143789	0.0472003	0.049612	0.0858444	0.0824504
186.4	0.35515	0.35028	0.25471	0.248287	0.147669	0.143905	0.0474762	0.0496607	0.0860791	0.0825263
186.6	0.355737	0.350396	0.255017	0.248439	0.14793	0.144021	0.0482668	0.0497094	0.0866438	0.0826022
186.8	0.355737	0.350512	0.254995	0.24859	0.148256	0.144137	0.0486345	0.0497581	0.0867078	0.0826781
187	0.355292	0.350627	0.254819	0.248742	0.148331	0.144253	0.0485012	0.0498068	0.0863633	0.082754
187.2	0.354952	0.350742	0.254628	0.248893	0.148193	0.144369	0.0481033	0.0498555	0.0861013	0.0828299
187.4	0.354802	0.350857	0.253763	0.249044	0.148113	0.144484	0.0480332	0.0499041	0.0856642	0.0829057
187.6	0.354714	0.350972	0.253271	0.249194	0.147591	0.1446	0.0477507	0.0499528	0.0851453	0.0829815
187.8	0.355035	0.351086	0.253518	0.249345	0.147856	0.144716	0.0478968	0.0500014	0.0849063	0.0830573
188	0.354996	0.3512	0.253493	0.249495	0.148048	0.144831	0.0477127	0.0500501	0.0845308	0.083133
188.2	0.354946	0.351314	0.253844	0.249646	0.147954	0.144947	0.0474787	0.0500987	0.084847	0.0832087
188.4	0.354977	0.351428	0.253767	0.249796	0.147928	0.145062	0.0473327	0.0501473	0.0849342	0.0832844
188.6	0.355411	0.351541	0.25383	0.249946	0.148059	0.145178	0.0473049	0.0501959	0.0853365	0.0833601
188.8	0.355448	0.351654	0.253484	0.250095	0.14848	0.145293	0.0469483	0.0502445	0.085647	0.0834358
189	0.355715	0.351767	0.253384	0.250245	0.148277	0.145408	0.0466764	0.0502931	0.0860193	0.0835114
189.2	0.355918	0.35188	0.25311	0.250395	0.148164	0.145523	0.0463473	0.0503417	0.0858825	0.083587
189.4	0.355858	0.351992	0.253192	0.250544	0.147795	0.145638	0.0461116	0.0503903	0.0856136	0.0836626
189.6	0.355689	0.352104	0.253604	0.250693	0.14764	0.145753	0.0459724	0.0504389	0.085616	0.0837381
189.8	0.355884	0.352216	0.254349	0.250842	0.147923	0.145868	0.04634	0.0504874	0.0851661	0.0838137
190	0.35646	0.352328	0.255112	0.250991	0.148087	0.145983	0.0468152	0.050536	0.0858043	0.0838892
190.2	0.356407	0.352439	0.25552	0.251139	0.148692	0.146098	0.0468972	0.0505845	0.0864715	0.0839647
190.4	0.356903	0.35255	0.255951	0.251287	0.149001	0.146213	0.0473715	0.050633	0.0872386	0.0840401
190.6	0.357134	0.352661	0.256166	0.251436	0.148973	0.146328	0.0478026	0.0506816	0.0876765	0.0841155
190.8	0.356699	0.352772	0.255729	0.251584	0.148868	0.146442	0.0472505	0.0507301	0.0875243	0.084191
191	0.356874	0.352882	0.255849	0.251732	0.149136	0.146557	0.0474292	0.0507786	0.0877407	0.0842663
191.2	0.356799	0.352992	0.255834	0.251879	0.149105	0.146671	0.0476034	0.0508271	0.0878866	0.0843417
191.4	0.357352	0.353102	0.255932	0.252027	0.149836	0.146786	0.0482462	0.0508756	0.0884377	0.084417
191.6	0.357891	0.353212	0.256284	0.252175	0.150165	0.1469	0.048261	0.050924	0.0887504	0.0844923
191.8	0.358594	0.353322	0.257371	0.252322	0.151393	0.147014	0.048449	0.0509725	0.0890359	0.0845676
192	0.359013	0.353431	0.257564	0.252469	0.152047	0.147129	0.0484518	0.051021	0.0892814	0.0846429
192.2	0.359104	0.35354	0.257691	0.252616	0.152072	0.147243	0.0484943	0.0510694	0.0892945	0.0847181
192.4	0.359759	0.353649	0.2578	0.252763	0.15286	0.147357	0.0486185	0.0511178	0.0895671	0.0847934
192.6	0.360082	0.353757	0.258197	0.252909	0.153331	0.147471	0.0484115	0.0511663	0.0895115	0.0848686
192.8	0.360094	0.353866	0.25808	0.253056	0.153502	0.147585	0.048052	0.0512147	0.0894076	0.0849437
193	0.36037	0.353974	0.258152	0.253202	0.153429	0.147699	0.0480542	0.0512631	0.0889093	0.0850189
193.2	0.360159	0.354081	0.257843	0.253348	0.1534	0.147813	0.047644	0.0513115	0.0880765	0.085094
193.4	0.360078	0.354189	0.258359	0.253494	0.153485	0.147926	0.0475449	0.0513599	0.0880773	0.0851691
193.6	0.360257	0.354296	0.258654	0.25364	0.153782	0.14804	0.0481725	0.0514083	0.088366	0.0852442
193.8	0.360029	0.354404	0.258105	0.253786	0.153546	0.148153	0.0480647	0.0514566	0.0880218	0.0853192
194	0.360266	0.354511	0.258339	0.253931	0.153454	0.148267	0.0486344	0.051505	0.0888528	0.0853942
194.2	0.359678	0.354617	0.258403	0.254076	0.153245	0.148381	0.048669	0.0515534	0.0888078	0.0854692
194.4	0.359526	0.354724	0.258262	0.254222	0.152823	0.148494	0.0488598	0.0516017	0.0884744	0.0855442
194.6	0.359316	0.35483	0.25806	0.254367	0.152687	0.148607	0.0487264	0.0516501	0.0880959	0.0856191
194.8	0.359398	0.354936	0.25806	0.254511	0.152586	0.148721	0.0485393	0.0516984	0.0881656	0.0856941
195	0.360026	0.355042	0.258784	0.254656	0.152818	0.148834	0.0488731	0.0517467	0.0883633	0.085769
195.2	0.360196	0.355147	0.2593	0.254801	0.153018	0.148947	0.0491094	0.051795	0.0886163	0.0858438
195.4	0.360625	0.355252	0.259538	0.254945	0.153465	0.14906	0.0488137	0.0518433	0.0888064	0.0859187
195.6	0.360566	0.355357	0.259324	0.255089	0.153462	0.149173	0.0483091	0.0518916	0.088351	0.0859935
195.8	0.360591	0.355462	0.259685	0.255233	0.153412	0.149286	0.0480123	0.0519399	0.088408	0.0860683
196	0.36145	0.355567	0.259696	0.255377	0.153445	0.149399	0.0480404	0.0519882	0.0886724	0.0861431
196.2	0.36197	0.355671	0.26015	0.255521	0.15339	0.149512	0.0482505	0.0520364	0.088748	0.0862179
196.4	0.362611	0.355776	0.260981	0.255664	0.153843	0.149625	0.0486635	0.0520847	0.0896768	0.0862926
196.6	0.362602	0.355879	0.261555	0.255808	0.153848	0.149737	0.0484909	0.0521329	0.0897234	0.0863673
196.8	0.362744	0.355983	0.261438	0.255951	0.1538	0.14985	0.0485014	0.0521812	0.0903516	0.086442
197	0.363141	0.356087	0.26172	0.256094	0.153826	0.149962	0.0488229	0.0522294	0.0906583	0.0865167
197.2	0.362792	0.35619	0.261215	0.256237	0.153683	0.150075	0.0484142	0.0522776	0.0907131	0.0865913
197.4	0.362814	0.356293	0.261073	0.25638	0.153959	0.150187	0.048501	0.0523258	0.091293	0.0866659
197.6	0.363139	0.356396	0.260755	0.256522	0.154318	0.1503	0.0492026	0.052374	0.0918824	0.0867405
197.8	0.363087	0.356498	0.260597	0.256665	0.154442	0.150412	0.0492819	0.0524222	0.0917583	0.0868151
198	0.363225	0.356601	0.261063	0.256807	0.154711	0.150524	0.0497218	0.0524704	0.0919018	0.0868896
198.2	0.362956	0.356703	0.261143	0.256949	0.154905	0.150637	0.04969	0.0525185	0.0915108	0.0869641
198.4	0.363144	0.356805	0.261377	0.257091	0.155382	0.150749	0.0496755	0.0525667	0.0912571	0.0870386
198.6	0.363393	0.356906	0.261672	0.257233	0.155593	0.150861	0.0494226	0.0526149	0.09109	0.0871131
198.8	0.363615	0.357008	0.262104	0.257375	0.155468	0.150973	0.049108	0.052663	0.0909531	0.0871875
199	0.363538	0.357109	0.262301	0.257516	0.155435	0.151085	0.048753	0.0527111	0.090549	0.087262
199.2	0.363255	0.35721	0.262241	0.257657	0.155381	0.151196	0.0482344	0.0527593	0.0900275	0.0873363
199.4	0.36303	0.357311	0.262072	0.257798	0.155006	0.151308	0.0474448	0.0528074	0.0891609	0.0874107
199.6	0.362874	0.357412	0.262113	0.257939	0.15465	0.15142	0.0471482	0.0528555	0.088492	0.0874851
199.8	0.363063	0.357512	0.262527	0.25808	0.154373	0.151532	0.0466789	0.0529036	0.0884859	0.0875594
199.98	0.362857	0.357606	0.257967	0.258213	0.148418	0.151637	0.0534512	0.0529489	0.0861368	0.0876293
200.18	0.362159	0.357586	0.257441	0.258198	0.14821	0.151628	0.0530495	0.0529458	0.0858244	0.0876243
200.38	0.362212	0.357565	0.257358	0.258183	0.148203	0.151619	0.0527451	0.0529427	0.0858956	0.0876192
200.58	0.361952	0.357544	0.25685	0.258168	0.148257	0.15161	0.0521812	0.0529397	0.0856637	0.0876142
200.78	0.362043	0.357524	0.256628	0.258153	0.148433	0.151601	0.0520457	0.0529366	0.0856649	0.0876091
200.98	0.36202	0.357503	0.256615	0.258138	0.148504	0.151593	0.0518532	0.0529336	0.0855397	0.087604
201.18	0.361971	0.357482	0.25683	0.258123	0.148905	0.151584	0.0521552	0.0529305	0.085838	0.0875989
201.38	0.36179	0.357462	0.256927	0.258108	0.148658	0.151575	0.0517397	0.0529274	0.0855357	0.0875939
201.58	0.36148	0.357441	0.256841	0.258093	0.148583	0.151566	0.0511254	0.0529244	0.0853952	0.0875888
201.78	0.361312	0.35742	0.256661	0.258078	0.148498	0.151558	0.0510893	0.0529213	0.0850652	0.0875838
201.98	0.361429	0.3574	0.256843	0.258064	0.14876	0.151549	0.0513235	0.0529183	0.0851702	0.0875787
202.18	0.361636	0.357379	0.257338	0.258049	0.148781	0.15154	0.0512452	0.0529152	0.0851518	0.0875736
202.38	0.361542	0.357358	0.257255	0.258034	0.1482	0.151531	0.0508403	0.0529121	0.0845235	0.0875686
202.58	0.361664	0.357338	0.257192	0.258019	0.147979	0.151523	0.0507904	0.0529091	0.0844948	0.0875635
202.78	0.361982	0.357317	0.257627	0.258004	0.147956	0.151514	0.0515855	0.052906	0.08493	0.0875584
202.98	0.361837	0.357296	0.257435	0.257989	0.147603	0.151505	0.0512871	0.052903	0.0845807	0.0875534
203.18	0.361457	0.357276	0.257511	0.257974	0.147159	0.151496	0.050946	0.0528999	0.0842562	0.0875483
203.38	0.361573	0.357255	0.257464	0.257959	0.147267	0.151487	0.0514181	0.0528968	0.084544	0.0875432
203.58	0.361677	0.357234	0.257681	0.257944	0.147839	0.151479	0.0518199	0.0528938	0.0851488	0.0875382
203.78	0.361647	0.357214	0.25781	0.257929	0.148463	0.15147	0.0521016	0.0528907	0.0857155	0.0875331
203.98	0.362004	0.357193	0.258124	0.257914	0.148714	0.151461	0.0524604	0.0528877	0.0858032	0.087528
204.18	0.361723	0.357172	0.258213	0.2579	0.148843	0.151452	0.0526509	0.0528846	0.0856203	0.087523
204.38	0.362125	0.357152	0.258205	0.257885	0.149042	0.151444	0.0529214	0.0528815	0.0859847	0.0875179
204.58	0.362164	0.357131	0.257985	0.25787	0.14919	0.151435	0.0531789	0.0528785	0.0858734	0.0875129
204.78	0.362546	0.35711	0.258475	0.257855	0.149458	0.151426	0.053343	0.0528754	0.085813	0.0875078
204.98	0.362436	0.35709	0.258498	0.25784	0.149466	0.151417	0.0536527	0.0528724	0.0853596	0.0875027
205.18	0.362177	0.357069	0.258587	0.257825	0.149802	0.151409	0.0538769	0.0528693	0.0851355	0.0874977
205.38	0.36197	0.357048	0.258318	0.25781	0.149442	0.1514	0.0535347	0.0528663	0.0844364	0.0874926
205.58	0.361933	0.357028	0.258065	0.257795	0.14972	0.151391	0.053319	0.0528632	0.0840453	0.0874876
205.78	0.361956	0.357007	0.257914	0.25778	0.149574	0.151382	0.0537646	0.0528601	0.0837089	0.0874825
205.98	0.361653	0.356986	0.257822	0.257765	0.149699	0.151374	0.0535202	0.0528571	0.0837781	0.0874774
206.18	0.361642	0.356966	0.257884	0.25775	0.149442	0.151365	0.0529318	0.052854	0.0833855	0.0874724
206.38	0.361721	0.356945	0.257752	0.257735	0.149363	0.151356	0.0529026	0.052851	0.0832317	0.0874673
206.58	0.361693	0.356924	0.257835	0.257721	0.149252	0.151347	0.0532116	0.0528479	0.0839012	0.0874623
206.78	0.361424	0.356904	0.257583	0.257706	0.149043	0.151339	0.0530846	0.0528449	0.084162	0.0874572
206.98	0.360999	0.356883	0.257908	0.257691	0.148826	0.15133	0.0527552	0.0528418	0.0844312	0.0874522
207.18	0.360641	0.356863	0.25839	0.257676	0.148643	0.151321	0.0531195	0.0528387	0.0847973	0.0874471
207.38	0.360082	0.356842	0.258646	0.257661	0.148643	0.151312	0.0528611	0.0528357	0.0852677	0.087442
207.58	0.359873	0.356821	0.258993	0.257646	0.148948	0.151304	0.052825	0.0528326	0.086153	0.087437
207.78	0.359451	0.356801	0.258876	0.257631	0.148811	0.151295	0.0526446	0.0528296	0.0863484	0.0874319
207.98	0.359455	0.35678	0.2593	0.257616	0.149173	0.151286	0.053245	0.0528265	0.0866685	0.0874269
208.18	0.359412	0.356759	0.258835	0.257601	0.148917	0.151277	0.0531261	0.0528235	0.0870912	0.0874218
208.38	0.359481	0.356739	0.258377	0.257586	0.148408	0.151269	0.0530633	0.0528204	0.0871241	0.0874168
208.58	0.359816	0.356718	0.258364	0.257572	0.14865	0.15126	0.0528791	0.0528174	0.0870406	0.0874117
208.78	0.3598	0.356698	0.258229	0.257557	0.148789	0.151251	0.0525347	0.0528143	0.0868383	0.0874066
208.98	0.359973	0.356677	0.257671	0.257542	0.148612	0.151242	0.0527912	0.0528112	0.0865646	0.0874016
209.18	0.360556	0.356656	0.257949	0.257527	0.149058	0.151234	0.0529308	0.0528082	0.0863983	0.0873965
209.38	0.361198	0.356636	0.257533	0.257512	0.149209	0.151225	0.0527982	0.0528051	0.0862448	0.0873915
209.58	0.361782	0.356615	0.257568	0.257497	0.149893	0.151216	0.052852	0.0528021	0.0863502	0.0873864
209.78	0.361986	0.356594	0.257232	0.257482	0.149833	0.151207	0.0530447	0.052799	0.0865915	0.0873814
209.98	0.36155	0.356574	0.256625	0.257467	0.149878	0.151199	0.0528258	0.052796	0.0863036	0.0873763
210.18	0.361966	0.356553	0.256609	0.257452	0.149697	0.15119	0.0529863	0.0527929	0.0858213	0.0873713
210.38	0.362198	0.356532	0.257213	0.257437	0.149758	0.151181	0.0534803	0.0527899	0.0859095	0.0873662
210.58	0.362289	0.356512	0.257167	0.257423	0.149749	0.151172	0.0536604	0.0527868	0.0860547	0.0873612
210.78	0.36254	0.356491	0.257091	0.257408	0.149835	0.151164	0.0542401	0.0527838	0.0859658	0.0873561
210.98	0.362321	0.356471	0.257767	0.257393	0.149837	0.151155	0.054761	0.0527807	0.0858738	0.087351
211.18	0.36225	0.35645	0.258088	0.257378	0.150313	0.151146	0.0550829	0.0527777	0.0860431	0.087346
211.38	0.3621	0.356429	0.258194	0.257363	0.150062	0.151138	0.0551599	0.0527746	0.0855529	0.087341
211.58	0.362356	0.356409	0.257921	0.257348	0.150382	0.151129	0.0560528	0.0527716	0.0860299	0.0873359
211.78	0.361917	0.356388	0.257559	0.257333	0.150049	0.15112	0.0560696	0.0527685	0.0855805	0.0873309
211.98	0.361906	0.356368	0.257694	0.257318	0.149776	0.151111	0.0562166	0.0527655	0.085601	0.0873258
212.18	0.362236	0.356347	0.257473	0.257304	0.149334	0.151103	0.056003	0.0527624	0.085478	0.0873208
212.38	0.36231	0.356326	0.257496	0.257289	0.149154	0.151094	0.0558438	0.0527594	0.085362	0.0873157
212.58	0.362325	0.356306	0.257234	0.257274	0.149571	0.151085	0.0554024	0.0527563	0.0854402	0.0873107
212.78	0.361796	0.356285	0.256992	0.257259	0.149446	0.151076	0.0549425	0.0527533	0.0855334	0.0873056
212.98	0.361918	0.356265	0.25677	0.257244	0.148753	0.151067	0.0546502	0.0527502	0.085311	0.0873006
213.18	0.361973	0.356244	0.257012	0.257229	0.14886	0.151059	0.054252	0.0527471	0.085194	0.0872955
213.38	0.361644	0.356223	0.256434	0.257214	0.148824	0.15105	0.0534791	0.0527441	0.0854677	0.0872905
213.58	0.361499	0.356203	0.256513	0.257199	0.148826	0.151041	0.0532384	0.052741	0.0861116	0.0872854
213.78	0.361291	0.356182	0.256202	0.257184	0.148508	0.151033	0.0525749	0.052738	0.0861834	0.0872804
213.98	0.36098	0.356162	0.256485	0.25717	0.148835	0.151024	0.052242	0.052735	0.0861932	0.0872753
214.18	0.360992	0.356141	0.256823	0.257155	0.14935	0.151015	0.0520896	0.0527319	0.0864684	0.0872703
214.38	0.360498	0.35612	0.256902	0.25714	0.14954	0.151006	0.051961	0.0527289	0.0865182	0.0872652
214.58	0.360019	0.3561	0.25629	0.257125	0.149658	0.150998	0.051511	0.0527258	0.0863798	0.0872602
214.78	0.359739	0.356079	0.256506	0.25711	0.149633	0.150989	0.0517733	0.0527227	0.0862169	0.0872551
214.98	0.35972	0.356059	0.256862	0.257095	0.15024	0.15098	0.0516467	0.0527197	0.0862146	0.0872501
215.18	0.360288	0.356038	0.257161	0.25708	0.150487	0.150972	0.05213	0.0527166	0.0865751	0.087245
215.38	0.360827	0.356017	0.257306	0.257066	0.150296	0.150963	0.0529316	0.0527136	0.0866225	0.08724
215.58	0.360987	0.355997	0.257497	0.257051	0.150791	0.150954	0.0535153	0.0527106	0.0871277	0.0872349
215.78	0.360764	0.355976	0.257808	0.257036	0.150948	0.150945	0.0536545	0.0527075	0.087001	0.0872299
215.98	0.361089	0.355956	0.258043	0.257021	0.150787	0.150937	0.054136	0.0527045	0.086916	0.0872249
216.18	0.361115	0.355935	0.258116	0.257006	0.150942	0.150928	0.0543854	0.0527014	0.0863644	0.0872198
216.38	0.360796	0.355915	0.257999	0.256991	0.15042	0.150919	0.0541056	0.0526984	0.0861822	0.0872148
216.58	0.360944	0.355894	0.25801	0.256976	0.150657	0.15091	0.0544446	0.0526953	0.0863411	0.0872097
216.78	0.360588	0.355873	0.257752	0.256962	0.150226	0.150902	0.0544584	0.0526923	0.0860479	0.0872047
216.98	0.360594	0.355853	0.257728	0.256947	0.14963	0.150893	0.0545189	0.0526892	0.0858088	0.0871996
217.18	0.360093	0.355832	0.257268	0.256932	0.149374	0.150884	0.0537898	0.0526862	0.0854553	0.0871946
217.38	0.36032	0.355812	0.25709	0.256917	0.149331	0.150875	0.0538962	0.0526831	0.0857522	0.0871895
217.58	0.360475	0.355791	0.257093	0.256902	0.149192	0.150867	0.0540371	0.0526801	0.0858596	0.0871845
217.78	0.360527	0.35577	0.257101	0.256887	0.149822	0.150858	0.0539928	0.052677	0.0856124	0.0871795
217.98	0.35975	0.35575	0.25692	0.256872	0.149617	0.150849	0.0534542	0.052674	0.0853143	0.0871744
218.18	0.359104	0.355729	0.256193	0.256858	0.149326	0.150841	0.0529267	0.0526709	0.0847944	0.0871694
218.38	0.35886	0.355709	0.25621	0.256843	0.149153	0.150832	0.0523986	0.0526679	0.0846856	0.0871643
218.58	0.358844	0.355688	0.256471	0.256828	0.14926	0.150823	0.0519628	0.0526648	0.0845859	0.0871593
218.78	0.359171	0.355668	0.257234	0.256813	0.149815	0.150814	0.0526491	0.0526618	0.0848055	0.0871543
218.98	0.359274	0.355647	0.2573	0.256798	0.150139	0.150806	0.0524774	0.0526588	0.0847357	0.0871492
219.18	0.360269	0.355626	0.258173	0.256783	0.150406	0.150797	0.0531258	0.0526557	0.0854208	0.0871442
219.38	0.360728	0.355606	0.258673	0.256768	0.150905	0.150788	0.0538187	0.0526527	0.0858741	0.0871391
219.58	0.360351	0.355585	0.258622	0.256754	0.151233	0.15078	0.0541084	0.0526496	0.085786	0.0871341
219.78	0.359903	0.355565	0.25859	0.256739	0.151135	0.150771	0.0540717	0.0526466	0.0850108	0.087129
219.98	0.35981	0.355544	0.258222	0.256724	0.150442	0.150762	0.0540459	0.0526435	0.0846327	0.087124
220.18	0.359323	0.355524	0.258165	0.256709	0.150274	0.150753	0.0539385	0.0526405	0.0847818	0.087119
220.38	0.358673	0.355503	0.257948	0.256694	0.149753	0.150745	0.0537982	0.0526374	0.0847326	0.0871139
220.58	0.358674	0.355482	0.257621	0.256679	0.150072	0.150736	0.0538467	0.0526344	0.0846584	0.0871089
220.78	0.357884	0.355462	0.256558	0.256664	0.1496	0.150727	0.0535453	0.0526314	0.0842133	0.0871039
220.98	0.357681	0.355441	0.256495	0.25665	0.149967	0.150719	0.0537284	0.0526283	0.0845923	0.0870988
221.18	0.357175	0.355421	0.255603	0.256635	0.149566	0.15071	0.0532518	0.0526253	0.0844741	0.0870938
221.38	0.357622	0.3554	0.255737	0.25662	0.14964	0.150701	0.0536654	0.0526222	0.0851318	0.0870888
221.58	0.357283	0.35538	0.25552	0.256605	0.149301	0.150692	0.053346	0.0526192	0.0850002	0.0870837
221.78	0.357245	0.355359	0.255499	0.25659	0.149377	0.150684	0.0531876	0.0526161	0.0848818	0.0870787
221.98	0.356939	0.355339	0.254964	0.256575	0.148569	0.150675	0.0525275	0.0526131	0.0846693	0.0870736
222.18	0.357446	0.355318	0.255222	0.256561	0.149114	0.150666	0.0528287	0.05261	0.085016	0.0870686
222.38	0.357908	0.355297	0.255619	0.256546	0.149188	0.150657	0.0528257	0.052607	0.0854961	0.0870636
222.58	0.357934	0.355277	0.255424	0.256531	0.148613	0.150649	0.0527956	0.052604	0.0851154	0.0870585
222.78	0.35798	0.355256	0.255424	0.256516	0.148664	0.15064	0.0530436	0.0526009	0.0846841	0.0870535
222.98	0.358374	0.355236	0.255461	0.256501	0.148266	0.150631	0.0529811	0.0525979	0.0847421	0.0870485
223.18	0.359031	0.355215	0.255813	0.256486	0.14795	0.150623	0.0533254	0.0525948	0.0848491	0.0870434
223.38	0.359204	0.355195	0.255616	0.256472	0.147859	0.150614	0.0535577	0.0525918	0.0847905	0.0870384
223.58	0.359075	0.355174	0.255251	0.256457	0.147743	0.150605	0.0532925	0.0525888	0.0845207	0.0870334
223.78	0.359068	0.355154	0.255225	0.256442	0.147517	0.150596	0.0531912	0.0525857	0.0841169	0.0870283
223.98	0.359673	0.355133	0.255105	0.256427	0.147863	0.150588	0.0536154	0.0525827	0.0847479	0.0870233
224.18	0.359223	0.355113	0.254667	0.256412	0.148082	0.150579	0.0536651	0.0525796	0.0846144	0.0870183
224.38	0.358984	0.355092	0.254495	0.256397	0.147999	0.15057	0.0537405	0.0525766	0.0841557	0.0870132
224.58	0.359405	0.355071	0.254741	0.256383	0.148644	0.150562	0.053849	0.0525735	0.0847046	0.0870082
224.78	0.359317	0.355051	0.254592	0.256368	0.149197	0.150553	0.0543528	0.0525705	0.0852182	0.0870032
224.98	0.359763	0.35503	0.255253	0.256353	0.149879	0.150544	0.0548824	0.0525675	0.085913	0.0869981
225.18	0.359284	0.35501	0.254837	0.256338	0.149707	0.150535	0.0544138	0.0525644	0.0859521	0.0869931
225.38	0.358995	0.354989	0.255253	0.256323	0.14954	0.150527	0.0546099	0.0525614	0.0860477	0.0869881
225.58	0.358847	0.354969	0.255495	0.256308	0.149552	0.150518	0.0546948	0.0525583	0.0859865	0.086983
225.78	0.35866	0.354948	0.255272	0.256294	0.149432	0.150509	0.0543827	0.0525553	0.0861041	0.086978
225.98	0.359021	0.354928	0.255111	0.256279	0.150011	0.150501	0.0543016	0.0525523	0.0866505	0.086973
226.18	0.358976	0.354907	0.254995	0.256264	0.150417	0.150492	0.0544562	0.0525492	0.0868451	0.086968
226.38	0.3591	0.354887	0.255022	0.256249	0.15002	0.150483	0.0542208	0.0525462	0.0869517	0.0869629
226.58	0.358698	0.354866	0.254701	0.256234	0.14973	0.150475	0.0540926	0.0525432	0.086689	0.0869579
226.78	0.357776	0.354846	0.253982	0.256219	0.149033	0.150466	0.0534939	0.0525401	0.0859469	0.0869529
226.98	0.357663	0.354825	0.253633	0.256205	0.14865	0.150457	0.0532495	0.0525371	0.0860184	0.0869478
227.18	0.357154	0.354805	0.253388	0.25619	0.148668	0.150449	0.052717	0.052534	0.0850306	0.0869428
227.38	0.357463	0.354784	0.253542	0.256175	0.149165	0.15044	0.0527471	0.052531	0.085052	0.0869378
227.58	0.357764	0.354764	0.254061	0.25616	0.148862	0.150431	0.0524092	0.052528	0.0843795	0.0869328
227.78	0.357604	0.354743	0.25385	0.256145	0.148619	0.150422	0.0519853	0.0525249	0.0836738	0.0869277
227.98	0.35787	0.354723	0.253957	0.256131	0.148948	0.150414	0.0519525	0.0525219	0.083549	0.0869227
228.18	0.357796	0.354702	0.254232	0.256116	0.149123	0.150405	0.0521087	0.0525188	0.0838211	0.0869177
228.38	0.357879	0.354682	0.2547	0.256101	0.148999	0.150396	0.0523635	0.0525158	0.0839833	0.0869126
228.58	0.358245	0.354661	0.25525	0.256086	0.14927	0.150388	0.0523886	0.0525128	0.0844043	0.0869076
228.78	0.358097	0.354641	0.255027	0.256071	0.149107	0.150379	0.0527535	0.0525097	0.084275	0.0869026
228.98	0.357872	0.35462	0.254881	0.256057	0.1487	0.15037	0.0529589	0.0525067	0.0842559	0.0868976
229.18	0.357493	0.3546	0.254753	0.256042	0.148596	0.150362	0.0528887	0.0525037	0.0843566	0.0868925
229.38	0.356927	0.354579	0.254353	0.256027	0.147418	0.150353	0.0526293	0.0525006	0.0840624	0.0868875
229.58	0.357067	0.354558	0.253976	0.256012	0.147487	0.150344	0.0526167	0.0524976	0.0842471	0.0868825
229.78	0.356716	0.354538	0.25374	0.255997	0.14721	0.150335	0.0524626	0.0524946	0.0843901	0.0868775
229.98	0.357012	0.354517	0.25403	0.255983	0.147734	0.150327	0.0527997	0.0524915	0.084963	0.0868724
230.18	0.356726	0.354497	0.253774	0.255968	0.147248	0.150318	0.0527283	0.0524885	0.0847777	0.0868674
230.38	0.356964	0.354477	0.253874	0.255953	0.146877	0.150309	0.0527694	0.0524855	0.0850983	0.0868624
230.58	0.356474	0.354456	0.253262	0.255938	0.14669	0.150301	0.0526529	0.0524824	0.0850003	0.0868574
230.78	0.355498	0.354436	0.252613	0.255923	0.146141	0.150292	0.0521487	0.0524794	0.0845529	0.0868523
230.98	0.355435	0.354415	0.252475	0.255908	0.146319	0.150283	0.0520708	0.0524763	0.0842131	0.0868473
231.18	0.355424	0.354395	0.25297	0.255894	0.146628	0.150275	0.0522916	0.0524733	0.0838078	0.0868423
231.38	0.355411	0.354374	0.253359	0.255879	0.146278	0.150266	0.0521162	0.0524703	0.0834411	0.0868373
231.58	0.355596	0.354353	0.253941	0.255864	0.145901	0.150257	0.0515753	0.0524672	0.0832028	0.0868323
231.78	0.35542	0.354333	0.253827	0.255849	0.145997	0.150249	0.0515302	0.0524642	0.0833251	0.0868272
231.98	0.355736	0.354312	0.254301	0.255835	0.146507	0.15024	0.051877	0.0524612	0.0841851	0.0868222
232.18	0.356359	0.354292	0.255063	0.25582	0.147105	0.150231	0.052544	0.0524581	0.0849641	0.0868172
232.38	0.356686	0.354272	0.254983	0.255805	0.147235	0.150222	0.0525014	0.0524551	0.0850401	0.0868122
232.58	0.356358	0.354251	0.255179	0.25579	0.147617	0.150214	0.0523461	0.0524521	0.0852075	0.0868071
232.78	0.356067	0.354231	0.254904	0.255775	0.147653	0.150205	0.0526763	0.052449	0.0850317	0.0868021
232.98	0.356132	0.35421	0.255069	0.255761	0.148261	0.150196	0.0534254	0.052446	0.0855017	0.0867971
233.18	0.356251	0.35419	0.254961	0.255746	0.148194	0.150188	0.0538331	0.052443	0.0857829	0.0867921
233.38	0.356085	0.354169	0.255022	0.255731	0.147667	0.150179	0.0539204	0.0524399	0.0854994	0.0867871
233.58	0.355979	0.354149	0.255273	0.255716	0.148212	0.15017	0.0539456	0.0524369	0.0853192	0.086782
233.78	0.355656	0.354128	0.255426	0.255701	0.148009	0.150162	0.053623	0.0524339	0.0855275	0.086777
233.98	0.355706	0.354108	0.255194	0.255687	0.148142	0.150153	0.0532866	0.0524308	0.0857482	0.086772
234.18	0.355682	0.354087	0.254929	0.255672	0.147994	0.150144	0.0530849	0.0524278	0.085678	0.086767
234.38	0.355364	0.354067	0.254554	0.255657	0.147732	0.150136	0.0530878	0.0524248	0.0856401	0.086762
234.58	0.354873	0.354046	0.254404	0.255642	0.147754	0.150127	0.0530031	0.0524218	0.08584	0.086757
234.78	0.354722	0.354026	0.254095	0.255628	0.147533	0.150118	0.0528007	0.0524187	0.0856229	0.0867519
234.98	0.355075	0.354005	0.253749	0.255613	0.147852	0.15011	0.0528759	0.0524157	0.0855365	0.0867469
235.18	0.354816	0.353985	0.253814	0.255598	0.148024	0.150101	0.0528031	0.0524126	0.0854047	0.0867419
235.38	0.354175	0.353964	0.253332	0.255583	0.147878	0.150092	0.0522946	0.0524096	0.0851159	0.0867369
235.58	0.354189	0.353944	0.25302	0.255568	0.147531	0.150084	0.051934	0.0524066	0.0850047	0.0867319
235.78	0.354232	0.353923	0.252844	0.255553	0.148141	0.150075	0.0522745	0.0524036	0.0852829	0.0867269
235.98	0.354492	0.353903	0.252583	0.255539	0.148587	0.150066	0.052098	0.0524005	0.0855863	0.0867219
236.18	0.354662	0.353882	0.252521	0.255524	0.148961	0.150057	0.0518828	0.0523975	0.0853474	0.0867168
236.38	0.354692	0.353862	0.252151	0.255509	0.14903	0.150049	0.0516392	0.0523945	0.084842	0.0867118
236.58	0.354162	0.353841	0.252479	0.255494	0.148907	0.15004	0.051571	0.0523914	0.0842068	0.0867068
236.78	0.354208	0.353821	0.25245	0.25548	0.148478	0.150031	0.052074	0.0523884	0.0836752	0.0867018
236.98	0.35437	0.353801	0.252866	0.255465	0.148869	0.150023	0.0524593	0.0523854	0.0840131	0.0866968
237.18	0.354371	0.35378	0.252792	0.25545	0.148325	0.150014	0.0519946	0.0523824	0.0835125	0.0866918
237.38	0.354167	0.35376	0.253338	0.255435	0.148216	0.150005	0.0515752	0.0523793	0.0835047	0.0866868
237.58	0.354147	0.353739	0.253213	0.255421	0.148488	0.149997	0.0511403	0.0523763	0.083431	0.0866817
237.78	0.354341	0.353719	0.252853	0.255406	0.148065	0.149988	0.0514373	0.0523733	0.0841672	0.0866767
237.98	0.35479	0.353698	0.253095	0.255391	0.148119	0.149979	0.0518379	0.0523702	0.0845294	0.0866717
238.18	0.355201	0.353678	0.253352	0.255376	0.148203	0.149971	0.0522741	0.0523672	0.0846681	0.0866667
238.38	0.355629	0.353657	0.253373	0.255362	0.147926	0.149962	0.0526758	0.0523642	0.0843955	0.0866617
238.58	0.355714	0.353637	0.253118	0.255347	0.14778	0.149953	0.0527918	0.0523612	0.0846489	0.0866567
238.78	0.356099	0.353617	0.253205	0.255332	0.148319	0.149945	0.0532582	0.0523581	0.0849223	0.0866517
238.98	0.355911	0.353596	0.252607	0.255317	0.148492	0.149936	0.0533602	0.0523551	0.0844863	0.0866467
239.18	0.355325	0.353576	0.252327	0.255302	0.148148	0.149927	0.0533732	0.0523521	0.0840482	0.0866416
239.38	0.355403	0.353555	0.252568	0.255288	0.14843	0.149919	0.0539526	0.052349	0.0842859	0.0866366
239.58	0.355413	0.353535	0.252367	0.255273	0.148126	0.14991	0.0536068	0.052346	0.0840796	0.0866316
239.78	0.355256	0.353514	0.252489	0.255258	0.148527	0.149901	0.0537205	0.052343	0.0842754	0.0866266
239.98	0.355507	0.353494	0.252625	0.255243	0.148372	0.149893	0.0535899	0.05234	0.0839653	0.0866216
240.18	0.356071	0.353473	0.253251	0.255229	0.148628	0.149884	0.0539136	0.0523369	0.0842298	0.0866166
240.38	0.356111	0.353453	0.253634	0.255214	0.148805	0.149875	0.0544932	0.0523339	0.0843585	0.0866116
240.58	0.355476	0.353432	0.253878	0.255199	0.148654	0.149867	0.0545004	0.0523309	0.084319	0.0866066
240.78	0.354792	0.353412	0.253895	0.255184	0.148529	0.149858	0.0545208	0.0523279	0.084365	0.0866016
240.98	0.354547	0.353392	0.254448	0.25517	0.149067	0.149849	0.0541649	0.0523248	0.0845014	0.0865965
241.18	0.354735	0.353371	0.25449	0.255155	0.149105	0.149841	0.0543073	0.0523218	0.0847417	0.0865915
241.38	0.354362	0.353351	0.254166	0.25514	0.148546	0.149832	0.0542962	0.0523188	0.0850631	0.0865865
241.58	0.354909	0.35333	0.25441	0.255125	0.149242	0.149823	0.0543687	0.0523157	0.0856093	0.0865815
241.78	0.355067	0.35331	0.25387	0.255111	0.149099	0.149815	0.0544891	0.0523127	0.0858785	0.0865765
241.98	0.354972	0.353289	0.253752	0.255096	0.149305	0.149806	0.054046	0.0523097	0.0856068	0.0865715
242.18	0.354617	0.353269	0.253308	0.255081	0.148899	0.149797	0.0537453	0.0523067	0.0851166	0.0865665
242.38	0.35412	0.353249	0.252744	0.255066	0.148215	0.149789	0.053545	0.0523036	0.0844969	0.0865615
242.58	0.353456	0.353228	0.252448	0.255051	0.148232	0.14978	0.0538651	0.0523006	0.0845241	0.0865565
242.78	0.353372	0.353208	0.252467	0.255037	0.148534	0.149771	0.0539622	0.0522976	0.0844169	0.0865515
242.98	0.352826	0.353187	0.251435	0.255022	0.147739	0.149763	0.0534803	0.0522946	0.0834827	0.0865465
243.18	0.352643	0.353167	0.251161	0.255007	0.147415	0.149754	0.0531701	0.0522915	0.0834499	0.0865415
243.38	0.352851	0.353146	0.251388	0.254993	0.147741	0.149745	0.0530265	0.0522885	0.0836365	0.0865365
243.58	0.352228	0.353126	0.250546	0.254978	0.146971	0.149737	0.0523728	0.0522855	0.0833006	0.0865315
243.78	0.352317	0.353106	0.250477	0.254963	0.146991	0.149728	0.0525732	0.0522825	0.0832427	0.0865265
243.98	0.353088	0.353085	0.250647	0.254948	0.14757	0.149719	0.0528501	0.0522794	0.0839147	0.0865215
244.18	0.353687	0.353065	0.25126	0.254934	0.148142	0.149711	0.0531712	0.0522764	0.0847929	0.0865165
244.38	0.353258	0.353044	0.251186	0.254919	0.148237	0.149702	0.0530735	0.0522734	0.0847767	0.0865115
244.58	0.353108	0.353024	0.251405	0.254904	0.148407	0.149693	0.0530257	0.0522704	0.0850512	0.0865064
244.78	0.352984	0.353004	0.25154	0.254889	0.148206	0.149685	0.052711	0.0522673	0.0848666	0.0865014
244.98	0.353483	0.352983	0.251511	0.254875	0.148406	0.149676	0.052441	0.0522643	0.0847851	0.0864964
245.18	0.353793	0.352963	0.251403	0.25486	0.148266	0.149667	0.0525644	0.0522613	0.0851269	0.0864914
245.38	0.353135	0.352942	0.250903	0.254845	0.147832	0.149659	0.0517818	0.0522583	0.084728	0.0864864
245.58	0.353359	0.352922	0.250964	0.25483	0.148385	0.14965	0.051055	0.0522553	0.0845199	0.0864814
245.78	0.353087	0.352901	0.250878	0.254816	0.148358	0.149642	0.0508433	0.0522522	0.0841876	0.0864764
245.98	0.352573	0.352881	0.251059	0.254801	0.148121	0.149633	0.0504795	0.0522492	0.0840792	0.0864714
246.18	0.352477	0.352861	0.251268	0.254786	0.148075	0.149624	0.0507752	0.0522462	0.0834515	0.0864664
246.38	0.352655	0.35284	0.251648	0.254771	0.148439	0.149616	0.0515771	0.0522432	0.0837348	0.0864614
246.58	0.352584	0.35282	0.252109	0.254757	0.148418	0.149607	0.0523408	0.0522402	0.0837469	0.0864564
246.78	0.352256	0.352799	0.25228	0.254742	0.148276	0.149598	0.0524461	0.0522371	0.0837187	0.0864514
246.98	0.352281	0.352779	0.252177	0.254727	0.147905	0.14959	0.0524287	0.0522341	0.0834355	0.0864464
247.18	0.352141	0.352759	0.252077	0.254713	0.147902	0.149581	0.0524213	0.0522311	0.0833998	0.0864414
247.38	0.352417	0.352738	0.252234	0.254698	0.148058	0.149572	0.0531698	0.0522281	0.0833918	0.0864364
247.58	0.352264	0.352718	0.25193	0.254683	0.147725	0.149564	0.0534464	0.0522251	0.0834937	0.0864314
247.78	0.352578	0.352697	0.252125	0.254668	0.148151	0.149555	0.053781	0.052222	0.0835779	0.0864264
247.98	0.352895	0.352677	0.252292	0.254654	0.148449	0.149546	0.053913	0.052219	0.0838884	0.0864214
248.18	0.353147	0.352657	0.252826	0.254639	0.148588	0.149538	0.0537438	0.052216	0.0841279	0.0864164
248.38	0.35309	0.352636	0.252424	0.254624	0.148089	0.149529	0.0533451	0.052213	0.0840713	0.0864114
248.58	0.353013	0.352616	0.252111	0.254609	0.147653	0.14952	0.05318	0.0522099	0.0839514	0.0864064
248.78	0.352745	0.352595	0.251793	0.254595	0.146979	0.149512	0.0526802	0.0522069	0.0839455	0.0864015
248.98	0.35229	0.352575	0.251007	0.25458	0.146718	0.149503	0.0520387	0.0522039	0.0835377	0.0863964
249.18	0.351972	0.352555	0.250803	0.254565	0.14613	0.149494	0.0520621	0.0522009	0.0837115	0.0863915
249.38	0.351787	0.352534	0.250794	0.254551	0.146053	0.149486	0.0514175	0.0521979	0.0837265	0.0863865
249.58	0.35188	0.352514	0.25083	0.254536	0.146273	0.149477	0.050926	0.0521949	0.0837889	0.0863815
249.78	0.352294	0.352494	0.251419	0.254521	0.146186	0.149469	0.0513343	0.0521918	0.0842383	0.0863765
249.98	0.352679	0.352473	0.251523	0.254506	0.146151	0.14946	0.0513289	0.0521888	0.0843147	0.0863715
250.18	0.353552	0.352453	0.251971	0.254492	0.146318	0.149451	0.0520193	0.0521858	0.084345	0.0863665
250.38	0.353702	0.352432	0.252325	0.254477	0.146496	0.149443	0.0526664	0.0521828	0.0852054	0.0863615
250.58	0.354173	0.352412	0.253086	0.254462	0.146517	0.149434	0.0531788	0.0521798	0.0852418	0.0863565
250.78	0.354404	0.352392	0.253497	0.254447	0.146929	0.149425	0.053689	0.0521768	0.085381	0.0863515
250.98	0.354991	0.352371	0.253556	0.254433	0.147355	0.149417	0.053719	0.0521737	0.085576	0.0863465
251.18	0.355164	0.352351	0.254092	0.254418	0.147846	0.149408	0.0543227	0.0521707	0.0858777	0.0863415
251.38	0.355152	0.35233	0.254117	0.254403	0.148186	0.149399	0.0544794	0.0521677	0.085981	0.0863365
251.58	0.354799	0.35231	0.254006	0.254389	0.148495	0.149391	0.0540605	0.0521647	0.085637	0.0863315
251.78	0.35484	0.35229	0.254206	0.254374	0.148892	0.149382	0.0538852	0.0521617	0.0853687	0.0863265
251.98	0.354669	0.352269	0.254308	0.254359	0.149202	0.149373	0.0537017	0.0521587	0.0852852	0.0863215
252.18	0.354549	0.352249	0.254347	0.254344	0.149246	0.149365	0.0536277	0.0521556	0.0850533	0.0863165
252.38	0.353968	0.352229	0.253762	0.25433	0.148721	0.149356	0.0530759	0.0521526	0.0846349	0.0863116
252.58	0.353281	0.352208	0.253379	0.254315	0.148488	0.149347	0.05313	0.0521496	0.0842384	0.0863066
252.78	0.35277	0.352188	0.253074	0.2543	0.148531	0.149339	0.0528582	0.0521466	0.0843232	0.0863016
252.98	0.352118	0.352168	0.252133	0.254286	0.14824	0.14933	0.0522537	0.0521436	0.083705	0.0862966
253.18	0.35232	0.352147	0.252342	0.254271	0.148366	0.149322	0.0524231	0.0521406	0.0844693	0.0862916
253.38	0.352126	0.352127	0.252232	0.254256	0.148387	0.149313	0.0516111	0.0521375	0.0843287	0.0862866
253.58	0.351381	0.352106	0.251696	0.254242	0.14759	0.149304	0.0511366	0.0521345	0.0837198	0.0862816
253.78	0.351729	0.352086	0.251754	0.254227	0.147532	0.149296	0.0510027	0.0521315	0.0839063	0.0862766
253.98	0.351858	0.352066	0.251421	0.254212	0.147436	0.149287	0.0505552	0.0521285	0.0840551	0.0862716
254.18	0.351836	0.352045	0.251334	0.254197	0.147167	0.149278	0.0507293	0.0521255	0.084296	0.0862666
254.38	0.351228	0.352025	0.25085	0.254183	0.147071	0.14927	0.0502889	0.0521225	0.0840995	0.0862616
254.58	0.351455	0.352005	0.250832	0.254168	0.146751	0.149261	0.0498911	0.0521194	0.0837957	0.0862567
254.78	0.351574	0.351984	0.250067	0.254153	0.146356	0.149253	0.049973	0.0521164	0.083665	0.0862517
254.98	0.351498	0.351964	0.249926	0.254139	0.146069	0.149244	0.0498483	0.0521134	0.0838046	0.0862467
255.18	0.351328	0.351944	0.249784	0.254124	0.1456	0.149235	0.04962	0.0521104	0.0837443	0.0862417
255.38	0.351036	0.351923	0.249026	0.254109	0.144803	0.149227	0.0490962	0.0521074	0.0830892	0.0862367
255.58	0.35126	0.351903	0.248865	0.254095	0.144502	0.149218	0.0491834	0.0521044	0.0821326	0.0862317
255.78	0.351397	0.351882	0.248822	0.25408	0.144668	0.149209	0.0493972	0.0521014	0.0819321	0.0862267
255.98	0.351167	0.351862	0.248953	0.254065	0.144825	0.149201	0.050075	0.0520984	0.0820769	0.0862217
256.18	0.351791	0.351842	0.249596	0.254051	0.144923	0.149192	0.0514005	0.0520953	0.0826219	0.0862168
256.38	0.351557	0.351821	0.249599	0.254036	0.145329	0.149183	0.051304	0.0520923	0.0829692	0.0862118
256.58	0.351412	0.351801	0.249433	0.254021	0.14547	0.149175	0.0517703	0.0520893	0.0831181	0.0862068
256.78	0.351858	0.351781	0.249483	0.254006	0.146041	0.149166	0.0517728	0.0520863	0.0834374	0.0862018
256.98	0.352148	0.35176	0.249613	0.253992	0.146532	0.149158	0.0522371	0.0520833	0.0837401	0.0861968
257.18	0.351922	0.35174	0.249744	0.253977	0.14686	0.149149	0.0522157	0.0520803	0.0838635	0.0861918
257.38	0.351566	0.35172	0.249974	0.253962	0.147171	0.14914	0.0522713	0.0520773	0.0838879	0.0861868
257.58	0.351422	0.351699	0.250419	0.253948	0.147652	0.149132	0.0525608	0.0520743	0.0840593	0.0861819
257.78	0.351917	0.351679	0.251006	0.253933	0.148853	0.149123	0.0527577	0.0520712	0.0848761	0.0861769
257.98	0.351689	0.351659	0.251107	0.253918	0.148793	0.149115	0.0525532	0.0520682	0.0847904	0.0861719
258.18	0.35161	0.351638	0.251109	0.253904	0.149474	0.149106	0.0532479	0.0520652	0.085086	0.0861669
258.38	0.351341	0.351618	0.251447	0.253889	0.149503	0.149097	0.0527718	0.0520622	0.0845804	0.0861619
258.58	0.35153	0.351598	0.251354	0.253874	0.149446	0.149089	0.0526463	0.0520592	0.0846316	0.0861569
258.78	0.351984	0.351577	0.251402	0.25386	0.149506	0.14908	0.0531505	0.0520562	0.084949	0.086152
258.98	0.352042	0.351557	0.251692	0.253845	0.149463	0.149071	0.0531033	0.0520532	0.0849404	0.086147
259.18	0.352323	0.351537	0.251444	0.25383	0.14918	0.149063	0.0525722	0.0520502	0.0848707	0.086142
259.38	0.352934	0.351516	0.251743	0.253816	0.149194	0.149054	0.0527469	0.0520472	0.0843867	0.086137
259.58	0.353762	0.351496	0.252145	0.253801	0.149963	0.149045	0.0531722	0.0520441	0.0846331	0.086132
259.78	0.354075	0.351476	0.252605	0.253786	0.150101	0.149037	0.0532916	0.0520411	0.08484	0.086127
259.98	0.354845	0.351455	0.253167	0.253771	0.150421	0.149028	0.0540825	0.0520381	0.0855928	0.0861221
260.18	0.35465	0.351435	0.253153	0.253757	0.150272	0.14902	0.0541549	0.0520351	0.0855881	0.0861171
260.38	0.354109	0.351415	0.252677	0.253742	0.150102	0.149011	0.0535675	0.0520321	0.0850369	0.0861121
260.58	0.354073	0.351394	0.252584	0.253727	0.149521	0.149002	0.0535772	0.0520291	0.0849146	0.0861071
260.78	0.354208	0.351374	0.252591	0.253713	0.149669	0.148994	0.0534026	0.0520261	0.0850026	0.0861022
260.98	0.353672	0.351354	0.252391	0.253698	0.149469	0.148985	0.0534603	0.0520231	0.0847552	0.0860972
261.18	0.352854	0.351333	0.251924	0.253683	0.1487	0.148977	0.0527883	0.0520201	0.0842737	0.0860922
261.38	0.3524	0.351313	0.251665	0.253669	0.148272	0.148968	0.0527931	0.0520171	0.084313	0.0860872
261.58	0.351572	0.351293	0.250997	0.253654	0.147164	0.148959	0.0520436	0.052014	0.0835266	0.0860822
261.78	0.351448	0.351272	0.250657	0.253639	0.146722	0.148951	0.0519049	0.052011	0.0833308	0.0860773
261.98	0.350754	0.351252	0.250091	0.253625	0.146271	0.148942	0.0517471	0.052008	0.0832398	0.0860723
262.18	0.350853	0.351232	0.249524	0.25361	0.145959	0.148933	0.0519028	0.052005	0.0834692	0.0860673
262.38	0.350551	0.351212	0.24979	0.253595	0.145531	0.148925	0.0515524	0.052002	0.0832652	0.0860623
262.58	0.350647	0.351191	0.24951	0.253581	0.145676	0.148916	0.0517115	0.051999	0.0837709	0.0860574
262.78	0.351077	0.351171	0.249877	0.253566	0.145838	0.148908	0.0518779	0.051996	0.0843531	0.0860524
262.98	0.351208	0.351151	0.249862	0.253551	0.14581	0.148899	0.0521202	0.051993	0.0847543	0.0860474
263.18	0.351696	0.35113	0.250083	0.253537	0.14618	0.14889	0.0524642	0.05199	0.0851458	0.0860424
263.38	0.352222	0.35111	0.250564	0.253522	0.14668	0.148882	0.0529488	0.051987	0.0856042	0.0860374
263.58	0.353053	0.35109	0.251223	0.253507	0.147639	0.148873	0.0539555	0.051984	0.0864935	0.0860325
263.78	0.352984	0.351069	0.251318	0.253493	0.147213	0.148865	0.05401	0.051981	0.0863919	0.0860275
263.98	0.353186	0.351049	0.251446	0.253478	0.147693	0.148856	0.0541624	0.051978	0.0865564	0.0860225
264.18	0.352563	0.351029	0.250927	0.253463	0.147347	0.148847	0.053681	0.051975	0.0862144	0.0860175
264.38	0.352598	0.351008	0.251363	0.253449	0.147879	0.148839	0.0540563	0.051972	0.0862166	0.0860126
264.58	0.352632	0.350988	0.251496	0.253434	0.148533	0.14883	0.053879	0.0519689	0.0867148	0.0860076
264.78	0.352555	0.350968	0.251419	0.25342	0.148976	0.148821	0.0535471	0.0519659	0.0867432	0.0860026
264.98	0.352276	0.350948	0.251452	0.253405	0.149243	0.148813	0.0533351	0.0519629	0.0866086	0.0859976
265.18	0.351892	0.350927	0.2515	0.25339	0.149135	0.148804	0.0529484	0.0519599	0.0861954	0.0859927
265.38	0.35123	0.350907	0.250731	0.253375	0.148511	0.148796	0.0521904	0.0519569	0.0854889	0.0859877
265.58	0.350816	0.350887	0.250401	0.253361	0.147735	0.148787	0.0516928	0.0519539	0.0849306	0.0859827
265.78	0.350706	0.350866	0.250035	0.253346	0.147773	0.148779	0.0512737	0.0519509	0.084882	0.0859778
265.98	0.350285	0.350846	0.249956	0.253331	0.147827	0.14877	0.0509519	0.0519479	0.0847269	0.0859728
266.18	0.350404	0.350826	0.249804	0.253317	0.147422	0.148761	0.0505574	0.0519449	0.0841245	0.0859678
266.38	0.350161	0.350805	0.249734	0.253302	0.147216	0.148753	0.0504139	0.0519419	0.0835473	0.0859628
266.58	0.350328	0.350785	0.24988	0.253288	0.147268	0.148744	0.0503239	0.0519389	0.0833727	0.0859579
266.78	0.350319	0.350765	0.249937	0.253273	0.146996	0.148735	0.0503569	0.0519359	0.0830445	0.0859529
266.98	0.350116	0.350745	0.249746	0.253258	0.146966	0.148727	0.0509257	0.0519329	0.082772	0.0859479
267.18	0.350211	0.350724	0.249777	0.253244	0.147021	0.148718	0.0510244	0.0519299	0.0826863	0.085943
267.38	0.350569	0.350704	0.249835	0.253229	0.147072	0.14871	0.0513166	0.0519269	0.0829259	0.085938
267.58	0.351015	0.350684	0.249633	0.253214	0.147368	0.148701	0.0517277	0.0519239	0.0829431	0.085933
267.78	0.350844	0.350664	0.24942	0.2532	0.146974	0.148693	0.0516057	0.0519209	0.0828071	0.085928
267.98	0.350857	0.350643	0.249781	0.253185	0.147286	0.148684	0.0513892	0.0519179	0.0826792	0.0859231
268.18	0.351012	0.350623	0.249967	0.25317	0.147836	0.148675	0.0516897	0.0519149	0.0829135	0.0859181
268.38	0.351152	0.350603	0.250281	0.253156	0.148456	0.148667	0.0523232	0.0519119	0.0833211	0.0859131
268.58	0.351	0.350582	0.250211	0.253141	0.148428	0.148658	0.0521013	0.0519089	0.0836959	0.0859082
268.78	0.350972	0.350562	0.250132	0.253126	0.148522	0.148649	0.0522907	0.0519059	0.0837066	0.0859032
268.98	0.351038	0.350542	0.250564	0.253112	0.148871	0.148641	0.0523593	0.0519029	0.0839498	0.0858982
269.18	0.350355	0.350522	0.250337	0.253097	0.148428	0.148632	0.0518325	0.0518999	0.0835726	0.0858933
269.38	0.350009	0.350501	0.250081	0.253083	0.148068	0.148624	0.0516156	0.0518969	0.0835278	0.0858883
269.58	0.349811	0.350481	0.25006	0.253068	0.14752	0.148615	0.0516745	0.0518939	0.0839588	0.0858833
269.78	0.349434	0.350461	0.249786	0.253053	0.147552	0.148607	0.0510901	0.0518909	0.0835992	0.0858784
269.98	0.34913	0.35044	0.249867	0.253039	0.147183	0.148598	0.0511193	0.0518879	0.0833745	0.0858734
270.18	0.348899	0.35042	0.249645	0.253024	0.146644	0.148589	0.0508464	0.0518849	0.083194	0.0858684
270.38	0.348756	0.3504	0.249462	0.253009	0.146221	0.148581	0.0508043	0.0518819	0.083001	0.0858635
270.58	0.3488	0.35038	0.249896	0.252995	0.146382	0.148572	0.0508806	0.0518789	0.0830861	0.0858585
270.78	0.348883	0.350359	0.249622	0.25298	0.146131	0.148564	0.051257	0.0518759	0.0831121	0.0858535
270.98	0.349327	0.350339	0.249957	0.252966	0.146224	0.148555	0.0517849	0.0518729	0.0841567	0.0858486
271.18	0.349509	0.350319	0.249978	0.252951	0.1465	0.148546	0.051561	0.0518699	0.0844195	0.0858436
271.38	0.350351	0.350299	0.250512	0.252936	0.146901	0.148538	0.0522455	0.0518669	0.0851243	0.0858386
271.58	0.350417	0.350278	0.250304	0.252922	0.147232	0.148529	0.0521718	0.0518639	0.0851495	0.0858337
271.78	0.350635	0.350258	0.250976	0.252907	0.147709	0.148521	0.0525721	0.0518609	0.08556	0.0858287
271.98	0.351179	0.350238	0.251555	0.252892	0.14823	0.148512	0.0526566	0.0518579	0.0856837	0.0858237
272.18	0.351334	0.350218	0.251909	0.252878	0.148602	0.148503	0.0533654	0.0518549	0.0859152	0.0858188
272.38	0.351421	0.350197	0.251724	0.252863	0.148476	0.148495	0.0535043	0.0518519	0.0861171	0.0858138
272.58	0.35111	0.350177	0.251546	0.252848	0.148184	0.148486	0.0534421	0.0518489	0.0862215	0.0858089
272.78	0.351098	0.350157	0.25117	0.252834	0.14815	0.148478	0.0534805	0.0518459	0.0859475	0.0858039
272.98	0.350884	0.350137	0.25116	0.252819	0.147786	0.148469	0.0534664	0.0518429	0.0855636	0.0857989
273.18	0.350131	0.350116	0.250825	0.252805	0.147549	0.14846	0.0532198	0.0518399	0.085199	0.085794
273.38	0.349843	0.350096	0.250443	0.25279	0.14681	0.148452	0.0534189	0.0518369	0.0847048	0.085789
273.58	0.349755	0.350076	0.250164	0.252775	0.146185	0.148443	0.0530628	0.0518339	0.0845037	0.085784
273.78	0.349762	0.350056	0.250301	0.252761	0.146198	0.148435	0.0531398	0.0518309	0.0843786	0.0857791
273.98	0.349237	0.350035	0.250144	0.252746	0.145974	0.148426	0.0530193	0.0518279	0.0842913	0.0857741
274.18	0.34923	0.350015	0.250468	0.252731	0.146147	0.148418	0.0529181	0.0518249	0.0842845	0.0857692
274.38	0.349131	0.349995	0.250069	0.252717	0.145638	0.148409	0.052867	0.0518219	0.0836856	0.0857642
274.58	0.348948	0.349975	0.250099	0.252702	0.145508	0.1484	0.0529048	0.0518189	0.0834891	0.0857592
274.78	0.349376	0.349954	0.250238	0.252688	0.145315	0.148392	0.0531337	0.0518159	0.0839558	0.0857543
274.98	0.349184	0.349934	0.250139	0.252673	0.145424	0.148383	0.0529329	0.0518129	0.0842796	0.0857493
275.18	0.348734	0.349914	0.249635	0.252659	0.145763	0.148375	0.0528327	0.0518099	0.0841654	0.0857444
275.38	0.349206	0.349894	0.250107	0.252644	0.146113	0.148366	0.0531745	0.0518069	0.0848518	0.0857394
275.58	0.349164	0.349874	0.24955	0.252629	0.146594	0.148358	0.0529671	0.0518039	0.0846179	0.0857344
275.78	0.349175	0.349853	0.249866	0.252615	0.146979	0.148349	0.0532038	0.0518009	0.0846648	0.0857295
275.98	0.349814	0.349833	0.250011	0.2526	0.147172	0.14834	0.0534897	0.0517979	0.0847477	0.0857245
276.18	0.349946	0.349813	0.250434	0.252585	0.146892	0.148332	0.0537643	0.0517949	0.0850519	0.0857196
276.38	0.350478	0.349793	0.250735	0.252571	0.147063	0.148323	0.0541285	0.0517919	0.0857207	0.0857146
276.58	0.35021	0.349772	0.250462	0.252556	0.146461	0.148315	0.0546093	0.0517889	0.085668	0.0857097
276.78	0.349895	0.349752	0.250751	0.252542	0.146521	0.148306	0.0547785	0.0517859	0.0852795	0.0857047
276.98	0.349418	0.349732	0.250473	0.252527	0.145832	0.148297	0.0545032	0.0517829	0.0847721	0.0856997
277.18	0.349548	0.349712	0.250447	0.252512	0.145724	0.148289	0.054157	0.0517799	0.084541	0.0856948
277.38	0.349684	0.349691	0.250501	0.252498	0.145189	0.14828	0.0538465	0.051777	0.0843594	0.0856898
277.58	0.34998	0.349671	0.251007	0.252483	0.145097	0.148272	0.0535004	0.0517739	0.0843384	0.0856849
277.78	0.350339	0.349651	0.251346	0.252469	0.145395	0.148263	0.0535267	0.051771	0.0846573	0.0856799
277.98	0.349987	0.349631	0.251137	0.252454	0.145501	0.148255	0.0531595	0.051768	0.0843228	0.085675
278.18	0.350141	0.34961	0.250648	0.252439	0.145267	0.148246	0.0530402	0.051765	0.0838293	0.08567
278.38	0.350171	0.34959	0.250394	0.252425	0.144988	0.148237	0.0527951	0.051762	0.0835852	0.0856651
278.58	0.350182	0.34957	0.250384	0.25241	0.145012	0.148229	0.0524765	0.051759	0.0836385	0.0856601
278.78	0.350338	0.34955	0.249937	0.252396	0.144932	0.14822	0.0520296	0.051756	0.083668	0.0856551
278.98	0.350034	0.34953	0.248982	0.252381	0.145197	0.148212	0.0520475	0.051753	0.0835871	0.0856502
279.18	0.349926	0.349509	0.248316	0.252366	0.14529	0.148203	0.0518595	0.05175	0.0836964	0.0856452
279.38	0.350017	0.349489	0.247729	0.252352	0.145803	0.148195	0.0516058	0.051747	0.0829506	0.0856403
279.58	0.34962	0.349469	0.246774	0.252337	0.145666	0.148186	0.0513009	0.051744	0.0821377	0.0856353
279.78	0.350106	0.349449	0.24688	0.252323	0.145767	0.148177	0.0515131	0.051741	0.0818928	0.0856304
279.98	0.35059	0.349429	0.246904	0.252308	0.146083	0.148169	0.0519188	0.051738	0.0821798	0.0856254
280.18	0.350417	0.349408	0.246953	0.252293	0.146063	0.14816	0.0519428	0.051735	0.0823644	0.0856205
280.38	0.350132	0.349388	0.247045	0.252279	0.146081	0.148152	0.0523108	0.0517321	0.0825291	0.0856155
280.58	0.349764	0.349368	0.246848	0.252264	0.145909	0.148143	0.0523166	0.0517291	0.0822574	0.0856106
280.78	0.349337	0.349348	0.246927	0.25225	0.145803	0.148135	0.0515925	0.0517261	0.0822577	0.0856056
280.98	0.348833	0.349328	0.246439	0.252235	0.145312	0.148126	0.050895	0.0517231	0.0818989	0.0856007
281.18	0.349141	0.349307	0.246674	0.252221	0.14558	0.148118	0.0510981	0.0517201	0.0821274	0.0855957
281.38	0.348108	0.349287	0.247049	0.252206	0.144662	0.148109	0.050715	0.0517171	0.0820194	0.0855908
281.58	0.347596	0.349267	0.247433	0.252191	0.144347	0.1481	0.0507979	0.0517141	0.0823385	0.0855858
281.78	0.347378	0.349247	0.247829	0.252177	0.144415	0.148092	0.0507866	0.0517111	0.08294	0.0855809
281.98	0.347089	0.349226	0.248124	0.252162	0.144317	0.148083	0.0512484	0.0517081	0.0833415	0.0855759
282.18	0.347035	0.349206	0.24814	0.252148	0.144157	0.148075	0.0513652	0.0517051	0.0837028	0.085571
282.38	0.347073	0.349186	0.249023	0.252133	0.144687	0.148066	0.0516194	0.0517021	0.0843624	0.085566
282.58	0.347304	0.349166	0.248348	0.252118	0.14484	0.148058	0.0515395	0.0516991	0.0844525	0.0855611
282.78	0.34684	0.349146	0.247965	0.252104	0.145058	0.148049	0.0516566	0.0516962	0.0846098	0.0855561
282.98	0.347115	0.349126	0.247891	0.252089	0.14563	0.14804	0.0521115	0.0516932	0.0848367	0.0855512
283.18	0.346758	0.349105	0.247334	0.252075	0.14558	0.148032	0.0519106	0.0516902	0.0842287	0.0855462
283.38	0.347143	0.349085	0.247583	0.25206	0.146133	0.148023	0.052343	0.0516872	0.0841535	0.0855413
283.58	0.347353	0.349065	0.247721	0.252045	0.146294	0.148015	0.0529228	0.0516842	0.0845836	0.0855363
283.78	0.348333	0.349045	0.248325	0.252031	0.147003	0.148006	0.0537784	0.0516812	0.0851675	0.0855314
283.98	0.348652	0.349025	0.248758	0.252016	0.147554	0.147998	0.0542797	0.0516782	0.0855921	0.0855264
284.18	0.348763	0.349004	0.248641	0.252002	0.147482	0.147989	0.0542998	0.0516752	0.0853191	0.0855215
284.38	0.348909	0.348984	0.248677	0.251987	0.147372	0.14798	0.0544164	0.0516723	0.0851342	0.0855165
284.58	0.349251	0.348964	0.248989	0.251973	0.147629	0.147972	0.0542634	0.0516693	0.0853076	0.0855116
284.78	0.349454	0.348944	0.249082	0.251958	0.147573	0.147963	0.0542618	0.0516663	0.0854713	0.0855067
284.98	0.349672	0.348924	0.249306	0.251943	0.147765	0.147955	0.0548363	0.0516633	0.0854187	0.0855017
285.18	0.349671	0.348903	0.249394	0.251929	0.147514	0.147946	0.0549369	0.0516603	0.0854605	0.0854968
285.38	0.348739	0.348883	0.249535	0.251914	0.146754	0.147938	0.0542905	0.0516573	0.0850818	0.0854918
285.58	0.348963	0.348863	0.25003	0.2519	0.14714	0.147929	0.0546843	0.0516543	0.0854934	0.0854869
285.78	0.348969	0.348843	0.249992	0.251885	0.147167	0.147921	0.0546945	0.0516513	0.0855587	0.0854819
285.98	0.349211	0.348823	0.249675	0.251871	0.146909	0.147912	0.0545055	0.0516483	0.085864	0.085477
286.18	0.349168	0.348803	0.249481	0.251856	0.147088	0.147903	0.0544532	0.0516454	0.0860305	0.085472
286.38	0.349737	0.348782	0.249505	0.251841	0.147678	0.147895	0.0544363	0.0516424	0.0859296	0.0854671
286.58	0.3497	0.348762	0.248856	0.251827	0.14738	0.147886	0.0538755	0.0516394	0.085943	0.0854622
286.78	0.349027	0.348742	0.248922	0.251812	0.147085	0.147878	0.0536506	0.0516364	0.085816	0.0854572
286.98	0.349025	0.348722	0.248779	0.251798	0.146733	0.147869	0.0537646	0.0516334	0.0853231	0.0854523
287.18	0.348852	0.348702	0.248957	0.251783	0.14693	0.147861	0.0537304	0.0516304	0.08521	0.0854473
287.38	0.349235	0.348682	0.249376	0.251769	0.147177	0.147852	0.0539126	0.0516274	0.0858225	0.0854424
287.58	0.348755	0.348662	0.24883	0.251754	0.147099	0.147844	0.0539977	0.0516245	0.085693	0.0854375
287.78	0.348185	0.348641	0.248852	0.25174	0.146591	0.147835	0.0537362	0.0516215	0.0849758	0.0854325
287.98	0.347567	0.348621	0.248768	0.251725	0.146304	0.147826	0.053226	0.0516185	0.0844763	0.0854276
288.18	0.347076	0.348601	0.248285	0.25171	0.146012	0.147818	0.0527658	0.0516155	0.083643	0.0854226
288.38	0.347098	0.348581	0.248749	0.251696	0.145921	0.147809	0.052907	0.0516125	0.0838039	0.0854177
288.58	0.347402	0.348561	0.249189	0.251681	0.14627	0.147801	0.0532789	0.0516095	0.0843608	0.0854127
288.78	0.347387	0.34854	0.249227	0.251667	0.146384	0.147792	0.0541441	0.0516065	0.0845592	0.0854078
288.98	0.347077	0.34852	0.249056	0.251652	0.146753	0.147784	0.0543514	0.0516036	0.0847453	0.0854029
289.18	0.347054	0.3485	0.249053	0.251638	0.147173	0.147775	0.0543686	0.0516006	0.0847281	0.0853979
289.38	0.346886	0.34848	0.249276	0.251623	0.147578	0.147767	0.0549486	0.0515976	0.0848525	0.085393
289.58	0.347305	0.34846	0.249451	0.251609	0.148006	0.147758	0.0554651	0.0515946	0.0855059	0.0853881
289.78	0.347855	0.34844	0.249607	0.251594	0.14821	0.14775	0.0557956	0.0515916	0.0862445	0.0853831
289.98	0.348453	0.34842	0.249368	0.25158	0.14822	0.147741	0.0557329	0.0515886	0.0864991	0.0853782
290.18	0.348994	0.348399	0.249362	0.251565	0.14892	0.147732	0.0558931	0.0515856	0.0868241	0.0853732
290.38	0.349438	0.348379	0.249025	0.25155	0.148943	0.147724	0.0552351	0.0515827	0.0866163	0.0853683
290.58	0.349797	0.348359	0.249375	0.251536	0.149295	0.147715	0.0552909	0.0515797	0.0864898	0.0853634
290.78	0.349684	0.348339	0.249206	0.251521	0.148969	0.147707	0.0551745	0.0515767	0.0860575	0.0853584
290.98	0.349751	0.348319	0.249325	0.251507	0.149166	0.147698	0.0554979	0.0515737	0.0860304	0.0853535
291.18	0.349933	0.348299	0.249871	0.251492	0.149632	0.14769	0.0552083	0.0515707	0.0865854	0.0853486
291.38	0.349745	0.348279	0.249796	0.251478	0.149582	0.147681	0.0547014	0.0515678	0.0862796	0.0853436
291.58	0.349513	0.348258	0.249739	0.251463	0.149302	0.147673	0.0545426	0.0515648	0.0862815	0.0853387
291.78	0.34907	0.348238	0.249999	0.251449	0.148793	0.147664	0.0540969	0.0515618	0.0858157	0.0853337
291.98	0.348982	0.348218	0.249993	0.251434	0.148887	0.147656	0.0536534	0.0515588	0.0856326	0.0853288
292.18	0.349019	0.348198	0.250236	0.25142	0.148822	0.147647	0.0537351	0.0515558	0.085605	0.0853239
292.38	0.349153	0.348178	0.250837	0.251405	0.149176	0.147639	0.0541528	0.0515528	0.0858594	0.085319
292.58	0.348764	0.348158	0.250103	0.25139	0.149268	0.14763	0.0539006	0.0515499	0.085456	0.085314
292.78	0.34867	0.348138	0.250028	0.251376	0.14968	0.147621	0.0543623	0.0515469	0.0857886	0.0853091
292.98	0.348567	0.348117	0.249484	0.251361	0.149821	0.147613	0.0545213	0.0515439	0.085843	0.0853041
293.18	0.348634	0.348097	0.249362	0.251347	0.149562	0.147604	0.0544122	0.0515409	0.0856708	0.0852992
293.38	0.348106	0.348077	0.248968	0.251332	0.149036	0.147596	0.0544192	0.0515379	0.0855958	0.0852943
293.58	0.347988	0.348057	0.248736	0.251318	0.148753	0.147587	0.0539053	0.051535	0.0857622	0.0852893
293.78	0.347875	0.348037	0.248491	0.251303	0.148124	0.147579	0.053574	0.051532	0.085798	0.0852844
293.98	0.347976	0.348017	0.247844	0.251289	0.148114	0.14757	0.0531706	0.051529	0.0854976	0.0852795
294.18	0.347459	0.347997	0.24707	0.251274	0.147953	0.147562	0.0523814	0.051526	0.085139	0.0852746
294.38	0.346756	0.347977	0.246533	0.25126	0.147299	0.147553	0.0515845	0.051523	0.0844667	0.0852696
294.58	0.346715	0.347956	0.246592	0.251245	0.147183	0.147545	0.0517411	0.0515201	0.0842929	0.0852647
294.78	0.345427	0.347936	0.245612	0.251231	0.146107	0.147536	0.051036	0.0515171	0.0838793	0.0852598
294.98	0.344593	0.347916	0.245582	0.251216	0.145977	0.147528	0.0510707	0.0515141	0.0838834	0.0852548
295.18	0.344353	0.347896	0.24585	0.251202	0.146018	0.147519	0.0511585	0.0515111	0.0839834	0.0852499
295.38	0.34436	0.347876	0.245559	0.251187	0.1459	0.14751	0.0508393	0.0515081	0.0832571	0.085245
295.58	0.344386	0.347856	0.245702	0.251172	0.145323	0.147502	0.0510229	0.0515052	0.0835522	0.08524
295.78	0.344429	0.347836	0.246013	0.251158	0.145184	0.147493	0.0511965	0.0515022	0.0835141	0.0852351
295.98	0.344492	0.347816	0.246586	0.251143	0.145382	0.147485	0.0514615	0.0514992	0.0837586	0.0852302
296.18	0.345066	0.347795	0.247018	0.251129	0.145418	0.147476	0.051606	0.0514962	0.0836426	0.0852253
296.38	0.345395	0.347775	0.247062	0.251114	0.145652	0.147468	0.0519036	0.0514932	0.0834436	0.0852203
296.58	0.345457	0.347755	0.246676	0.2511	0.145569	0.147459	0.0519522	0.0514903	0.0834186	0.0852154
296.78	0.346577	0.347735	0.247622	0.251085	0.146264	0.147451	0.052969	0.0514873	0.0845392	0.0852105
296.98	0.346728	0.347715	0.247852	0.251071	0.14584	0.147442	0.0533472	0.0514843	0.084292	0.0852055
297.18	0.34657	0.347695	0.24815	0.251056	0.14599	0.147434	0.0531301	0.0514813	0.0843216	0.0852006
297.38	0.346518	0.347675	0.247905	0.251042	0.145743	0.147425	0.0533503	0.0514784	0.0839503	0.0851957
297.58	0.346748	0.347655	0.248286	0.251027	0.146163	0.147417	0.053507	0.0514754	0.0842739	0.0851907
297.78	0.346699	0.347635	0.248221	0.251013	0.145981	0.147408	0.0535535	0.0514724	0.0842014	0.0851858
297.98	0.34657	0.347614	0.248199	0.250998	0.146458	0.1474	0.0534303	0.0514694	0.0842949	0.0851809
298.18	0.345671	0.347594	0.247401	0.250984	0.146046	0.147391	0.0527298	0.0514665	0.0838273	0.085176
298.38	0.345133	0.347574	0.246758	0.250969	0.145903	0.147383	0.0522142	0.0514635	0.0836231	0.085171
298.58	0.345077	0.347554	0.24653	0.250955	0.146066	0.147374	0.0524738	0.0514605	0.0834366	0.0851661
298.78	0.344535	0.347534	0.246144	0.25094	0.145995	0.147366	0.0521007	0.0514575	0.0829885	0.0851612
298.98	0.344611	0.347514	0.246411	0.250926	0.146189	0.147357	0.0524068	0.0514546	0.0832278	0.0851563
299.18	0.345163	0.347494	0.246505	0.250911	0.146191	0.147348	0.052439	0.0514516	0.0832881	0.0851514
299.38	0.345272	0.347474	0.246148	0.250897	0.145998	0.14734	0.0516172	0.0514486	0.0828578	0.0851464
299.58	0.345625	0.347454	0.247065	0.250882	0.145877	0.147331	0.0521664	0.0514456	0.0835875	0.0851415
299.78	0.346587	0.347434	0.24795	0.250868	0.146481	0.147323	0.0525946	0.0514426	0.0842428	0.0851366
299.98	0.346947	0.347413	0.248035	0.250853	0.146481	0.147314	0.0524857	0.0514397	0.0840662	0.0851317
300.18	0.34752	0.347393	0.247925	0.250839	0.146427	0.147306	0.0520847	0.0514367	0.0836651	0.0851267
300.38	0.347665	0.347373	0.24805	0.250824	0.146637	0.147297	0.0519149	0.0514337	0.0837538	0.0851218
300.58	0.347559	0.347353	0.248236	0.25081	0.146815	0.147289	0.0520354	0.0514307	0.0838267	0.0851169
300.78	0.347856	0.347333	0.249103	0.250795	0.147227	0.14728	0.0525026	0.0514278	0.084387	0.085112
300.98	0.346922	0.347313	0.249301	0.250781	0.146934	0.147272	0.0522484	0.0514248	0.0836653	0.085107
301.18	0.346302	0.347293	0.249104	0.250766	0.147085	0.147263	0.0518836	0.0514218	0.0838553	0.0851021
301.38	0.34594	0.347273	0.24851	0.250752	0.146864	0.147255	0.0519324	0.0514189	0.083492	0.0850972
301.58	0.345318	0.347253	0.248563	0.250737	0.147211	0.147246	0.0518174	0.0514159	0.0834098	0.0850923
301.78	0.344041	0.347233	0.248114	0.250723	0.146567	0.147238	0.0511809	0.0514129	0.0830249	0.0850874
301.98	0.343959	0.347213	0.24766	0.250708	0.146881	0.147229	0.051008	0.0514099	0.08367	0.0850824
302.18	0.343467	0.347193	0.246574	0.250694	0.146548	0.147221	0.0510399	0.051407	0.083086	0.0850775
302.38	0.343131	0.347172	0.245954	0.250679	0.146634	0.147212	0.0510769	0.051404	0.0832593	0.0850726
302.58	0.343475	0.347152	0.245914	0.250665	0.146589	0.147204	0.0510851	0.051401	0.0832142	0.0850677
302.78	0.343468	0.347132	0.2458	0.25065	0.146406	0.147195	0.050793	0.051398	0.0832174	0.0850628
302.98	0.344091	0.347112	0.246059	0.250636	0.146887	0.147187	0.0510683	0.0513951	0.0837361	0.0850578
303.18	0.344787	0.347092	0.246105	0.250621	0.146845	0.147178	0.0510008	0.0513921	0.0838401	0.0850529
303.38	0.345345	0.347072	0.246662	0.250607	0.147482	0.14717	0.0515328	0.0513891	0.0844322	0.085048
303.58	0.346231	0.347052	0.247338	0.250592	0.147756	0.147161	0.0524495	0.0513861	0.0850255	0.0850431
303.78	0.346897	0.347032	0.247443	0.250578	0.148263	0.147153	0.052734	0.0513832	0.0852858	0.0850382
303.98	0.347317	0.347012	0.247023	0.250563	0.147967	0.147144	0.0530234	0.0513802	0.0847632	0.0850332
304.18	0.347058	0.346992	0.246987	0.250549	0.147152	0.147136	0.0527264	0.0513772	0.0846121	0.0850283
304.38	0.34745	0.346972	0.247609	0.250534	0.147741	0.147127	0.0533298	0.0513743	0.0850066	0.0850234
304.58	0.347225	0.346952	0.24778	0.25052	0.147381	0.147119	0.0536549	0.0513713	0.085109	0.0850185
304.78	0.347158	0.346932	0.248142	0.250505	0.147233	0.14711	0.0535709	0.0513683	0.0852988	0.0850136
304.98	0.346508	0.346911	0.248166	0.250491	0.14668	0.147102	0.0533245	0.0513653	0.0849205	0.0850087
305.18	0.346531	0.346892	0.248091	0.250476	0.146254	0.147093	0.0529651	0.0513624	0.0851649	0.0850037
305.38	0.34594	0.346871	0.247576	0.250462	0.145982	0.147085	0.0528177	0.0513594	0.0847189	0.0849988
305.58	0.345217	0.346851	0.247467	0.250447	0.145122	0.147076	0.05238	0.0513564	0.0840191	0.0849939
305.78	0.344731	0.346831	0.246939	0.250433	0.144499	0.147067	0.0518946	0.0513535	0.0840919	0.084989
305.98	0.344404	0.346811	0.246638	0.250418	0.144642	0.147059	0.0518479	0.0513505	0.0840141	0.0849841
306.18	0.343544	0.346791	0.245946	0.250404	0.144055	0.147051	0.0511354	0.0513475	0.0831127	0.0849792
306.38	0.34349	0.346771	0.245996	0.250389	0.144135	0.147042	0.0509141	0.0513446	0.0829577	0.0849742
306.58	0.343699	0.346751	0.246241	0.250375	0.144562	0.147034	0.0503331	0.0513416	0.0829875	0.0849693
306.78	0.343692	0.346731	0.24609	0.25036	0.144871	0.147025	0.0505527	0.0513386	0.0832278	0.0849644
306.98	0.344464	0.346711	0.2463	0.250346	0.145761	0.147016	0.0506457	0.0513356	0.083728	0.0849595
307.18	0.344556	0.346691	0.246198	0.250331	0.145813	0.147008	0.050561	0.0513327	0.0838231	0.0849546
307.38	0.344753	0.346671	0.246346	0.250317	0.146805	0.147	0.0512596	0.0513297	0.084716	0.0849497
307.58	0.344677	0.346651	0.246382	0.250302	0.147102	0.146991	0.0513815	0.0513267	0.0849986	0.0849448
307.78	0.34478	0.346631	0.246105	0.250288	0.147345	0.146982	0.0512648	0.0513238	0.0853266	0.0849398
307.98	0.345116	0.346611	0.245712	0.250273	0.147184	0.146974	0.0515336	0.0513208	0.0850753	0.0849349
308.18	0.344929	0.346591	0.245428	0.250259	0.146714	0.146965	0.051277	0.0513178	0.0853505	0.08493
308.38	0.345869	0.346571	0.24619	0.250244	0.147636	0.146957	0.0520218	0.0513149	0.0862188	0.0849251
308.58	0.346117	0.346551	0.246496	0.25023	0.147231	0.146949	0.0522973	0.0513119	0.0863389	0.0849202
308.78	0.346761	0.346531	0.247071	0.250215	0.148131	0.14694	0.0525771	0.0513089	0.0869137	0.0849153
308.98	0.346912	0.34651	0.247228	0.250201	0.148308	0.146931	0.0526674	0.051306	0.0869773	0.0849104
309.18	0.347324	0.34649	0.247453	0.250187	0.148414	0.146923	0.0526107	0.051303	0.0871603	0.0849055
309.38	0.347193	0.34647	0.24744	0.250172	0.148583	0.146915	0.0526809	0.0513	0.0868174	0.0849006
309.58	0.347155	0.34645	0.247548	0.250158	0.147877	0.146906	0.0527525	0.0512971	0.0862985	0.0848957
309.78	0.347317	0.34643	0.247469	0.250143	0.147806	0.146897	0.0527447	0.0512941	0.0861343	0.0848907
309.98	0.346964	0.34641	0.247676	0.250129	0.147513	0.146889	0.0527184	0.0512911	0.0855041	0.0848858
310.18	0.347095	0.34639	0.247972	0.250114	0.147072	0.14688	0.0528329	0.0512882	0.0852985	0.0848809
310.38	0.347189	0.34637	0.248151	0.2501	0.147121	0.146872	0.0532205	0.0512852	0.0850689	0.084876
310.58	0.347046	0.34635	0.248379	0.250085	0.14721	0.146864	0.0534894	0.0512822	0.0854114	0.0848711
310.78	0.346515	0.34633	0.248219	0.250071	0.146615	0.146855	0.0535877	0.0512793	0.0848285	0.0848662
310.98	0.346961	0.34631	0.248555	0.250056	0.146717	0.146847	0.0535398	0.0512763	0.08449	0.0848613
311.18	0.34648	0.34629	0.248944	0.250042	0.146525	0.146838	0.0532727	0.0512733	0.0844693	0.0848564
311.38	0.34644	0.34627	0.249051	0.250027	0.146874	0.14683	0.0535969	0.0512704	0.0851667	0.0848515
311.58	0.345976	0.34625	0.249276	0.250013	0.146831	0.146821	0.0531165	0.0512674	0.0852418	0.0848466
311.78	0.345927	0.34623	0.249328	0.249999	0.146517	0.146813	0.0525404	0.0512645	0.084991	0.0848417
311.98	0.345496	0.34621	0.249302	0.249984	0.145978	0.146804	0.0523712	0.0512615	0.0847054	0.0848368
312.18	0.345181	0.34619	0.249434	0.24997	0.145843	0.146796	0.0521806	0.0512585	0.0847283	0.0848319
312.38	0.34534	0.34617	0.250001	0.249955	0.146466	0.146787	0.0523171	0.0512556	0.0851837	0.0848269
312.58	0.345443	0.34615	0.249988	0.249941	0.14721	0.146779	0.0527285	0.0512526	0.0855381	0.084822
312.78	0.345636	0.34613	0.249469	0.249926	0.148074	0.14677	0.052135	0.0512496	0.0857783	0.0848171
312.98	0.345495	0.34611	0.248826	0.249912	0.147896	0.146762	0.0518142	0.0512467	0.0851972	0.0848122
313.18	0.345701	0.34609	0.248754	0.249897	0.147821	0.146753	0.0520431	0.0512437	0.0854027	0.0848073
313.38	0.345607	0.34607	0.248232	0.249883	0.14758	0.146745	0.0517556	0.0512407	0.0851307	0.0848024
313.58	0.34596	0.34605	0.24833	0.249868	0.147315	0.146736	0.0520057	0.0512378	0.0853301	0.0847975
313.78	0.345971	0.34603	0.247666	0.249854	0.1469	0.146728	0.052116	0.0512348	0.0852352	0.0847926
313.98	0.346042	0.34601	0.247669	0.249839	0.146958	0.146719	0.0525255	0.0512319	0.0853084	0.0847877
314.18	0.345776	0.34599	0.247536	0.249825	0.146732	0.146711	0.0527541	0.0512289	0.0851115	0.0847828
314.38	0.345329	0.34597	0.246899	0.249811	0.14653	0.146702	0.0527856	0.0512259	0.0847496	0.0847779
314.58	0.344981	0.34595	0.246678	0.249796	0.146	0.146694	0.0527667	0.051223	0.084637	0.084773
314.78	0.344742	0.34593	0.246768	0.249782	0.145858	0.146685	0.05222	0.05122	0.0840052	0.0847681
314.98	0.345126	0.34591	0.247317	0.249767	0.146173	0.146677	0.0522894	0.051217	0.08432	0.0847632
315.18	0.344514	0.34589	0.247197	0.249753	0.146025	0.146668	0.0519348	0.0512141	0.084469	0.0847583
315.38	0.344378	0.34587	0.247033	0.249738	0.145982	0.14666	0.0519518	0.0512111	0.0846025	0.0847534
315.58	0.344326	0.34585	0.247572	0.249724	0.146039	0.146651	0.0518046	0.0512082	0.0846246	0.0847485
315.78	0.343988	0.34583	0.247758	0.24971	0.145557	0.146643	0.0515624	0.0512052	0.0842688	0.0847436
315.98	0.343713	0.34581	0.24755	0.249695	0.145331	0.146634	0.0514836	0.0512022	0.0841863	0.0847387
316.18	0.343592	0.34579	0.247566	0.249681	0.145383	0.146626	0.0516275	0.0511993	0.0838779	0.0847338
316.38	0.343576	0.34577	0.247049	0.249666	0.145327	0.146617	0.051507	0.0511963	0.0836382	0.0847289
316.58	0.343884	0.34575	0.24688	0.249652	0.145623	0.146609	0.0521255	0.0511933	0.0836758	0.084724
316.78	0.344372	0.34573	0.247091	0.249637	0.145897	0.1466	0.0522015	0.0511904	0.0835689	0.0847191
316.98	0.344227	0.34571	0.24685	0.249623	0.145757	0.146592	0.05244	0.0511874	0.082962	0.0847142
317.18	0.343796	0.34569	0.246586	0.249608	0.145389	0.146584	0.0523412	0.0511845	0.0826492	0.0847093
317.38	0.343654	0.34567	0.246286	0.249594	0.145422	0.146575	0.0520219	0.0511815	0.0821941	0.0847044
317.58	0.344045	0.34565	0.246636	0.24958	0.145574	0.146567	0.0521313	0.0511785	0.082144	0.0846995
317.78	0.343654	0.34563	0.245778	0.249565	0.144984	0.146558	0.0521504	0.0511756	0.0821757	0.0846946
317.98	0.343668	0.34561	0.245929	0.249551	0.144937	0.14655	0.0520524	0.0511726	0.0818982	0.0846897
318.18	0.343177	0.34559	0.245757	0.249536	0.144421	0.146541	0.0517142	0.0511697	0.0815889	0.0846848
318.38	0.342549	0.34557	0.24541	0.249522	0.144184	0.146533	0.0510542	0.0511667	0.0810914	0.0846799
318.58	0.342834	0.34555	0.245839	0.249507	0.144517	0.146524	0.0510477	0.0511637	0.0813056	0.084675
318.78	0.342869	0.34553	0.246486	0.249493	0.144987	0.146516	0.0509378	0.0511608	0.0813259	0.0846701
318.98	0.342809	0.34551	0.246153	0.249478	0.144785	0.146507	0.0509178	0.0511578	0.0813789	0.0846652
319.18	0.342491	0.34549	0.245672	0.249464	0.144756	0.146499	0.0507251	0.0511549	0.0814146	0.0846603
319.38	0.342623	0.34547	0.245967	0.24945	0.144687	0.14649	0.0507343	0.0511519	0.081909	0.0846554
319.58	0.343317	0.34545	0.246646	0.249435	0.145071	0.146482	0.0511218	0.0511489	0.0831623	0.0846505
319.78	0.343509	0.34543	0.246752	0.249421	0.145437	0.146473	0.0510644	0.051146	0.0833235	0.0846456
319.98	0.344305	0.34541	0.247092	0.249406	0.145719	0.146465	0.0513099	0.051143	0.0839999	0.0846407
320.18	0.344273	0.34539	0.247357	0.249392	0.145898	0.146456	0.0513355	0.0511401	0.0841293	0.0846358
320.38	0.344108	0.34537	0.246973	0.249378	0.145937	0.146448	0.0510788	0.0511371	0.0843144	0.0846309
320.58	0.344557	0.34535	0.247433	0.249363	0.146562	0.14644	0.0515921	0.0511342	0.0850875	0.084626
320.78	0.34429	0.34533	0.247357	0.249349	0.146518	0.146431	0.0513105	0.0511312	0.0851981	0.0846211
320.98	0.344249	0.34531	0.24678	0.249334	0.146343	0.146423	0.0510769	0.0511283	0.0849081	0.0846163
321.18	0.344509	0.34529	0.246764	0.24932	0.14641	0.146414	0.0511022	0.0511253	0.0852601	0.0846114
321.38	0.344954	0.34527	0.246914	0.249306	0.146415	0.146406	0.0514268	0.0511223	0.0856777	0.0846065
321.58	0.345157	0.34525	0.247047	0.249291	0.14619	0.146397	0.0515156	0.0511194	0.0859949	0.0846016
321.78	0.345189	0.34523	0.247064	0.249277	0.145977	0.146389	0.0516601	0.0511164	0.0863629	0.0845967
321.98	0.344749	0.34521	0.246486	0.249262	0.145668	0.14638	0.051074	0.0511135	0.0854032	0.0845918
322.18	0.344458	0.34519	0.246497	0.249248	0.145861	0.146372	0.0513601	0.0511105	0.0850704	0.0845869
322.38	0.34421	0.34517	0.246336	0.249233	0.145959	0.146363	0.0510922	0.0511076	0.0841069	0.084582
322.58	0.344369	0.345151	0.246502	0.249219	0.145749	0.146355	0.0515207	0.0511046	0.0838586	0.0845771
322.78	0.344319	0.345131	0.246237	0.249205	0.145784	0.146346	0.0520485	0.0511016	0.0833869	0.0845722
322.98	0.344401	0.34511	0.245881	0.24919	0.145361	0.146338	0.0520839	0.0510987	0.0829828	0.0845673
323.18	0.343994	0.345091	0.245882	0.249176	0.14528	0.146329	0.0519651	0.0510957	0.0828894	0.0845624
323.38	0.34403	0.345071	0.245773	0.249161	0.145071	0.146321	0.0517619	0.0510928	0.0827632	0.0845575
323.58	0.343991	0.345051	0.245731	0.249147	0.144976	0.146313	0.0517951	0.0510898	0.0827791	0.0845526
323.78	0.343959	0.345031	0.245724	0.249133	0.144886	0.146304	0.0518379	0.0510869	0.0825799	0.0845478
323.98	0.343638	0.345011	0.245922	0.249118	0.144494	0.146296	0.0518064	0.0510839	0.082924	0.0845429
324.18	0.34305	0.344991	0.245897	0.249104	0.14415	0.146287	0.0518273	0.051081	0.0828852	0.084538
324.38	0.34284	0.344971	0.245963	0.249089	0.143829	0.146279	0.0520423	0.051078	0.0832003	0.0845331
324.58	0.342945	0.344951	0.246207	0.249075	0.143959	0.14627	0.0523448	0.051075	0.0838915	0.0845282
324.78	0.34349	0.344931	0.246687	0.24906	0.143991	0.146262	0.0527342	0.0510721	0.0847138	0.0845233
324.98	0.344181	0.344911	0.247114	0.249046	0.144349	0.146253	0.0529509	0.0510691	0.085186	0.0845184
325.18	0.344309	0.344891	0.247517	0.249032	0.144674	0.146245	0.0530495	0.0510662	0.0857183	0.0845135
325.38	0.344192	0.344871	0.247618	0.249017	0.14443	0.146236	0.0530993	0.0510632	0.0853615	0.0845087
325.58	0.343799	0.344851	0.247342	0.249003	0.144282	0.146228	0.0524501	0.0510603	0.0851359	0.0845038
325.78	0.343905	0.344831	0.247163	0.248989	0.144078	0.146219	0.0518102	0.0510573	0.0848343	0.0844989
325.98	0.343705	0.344811	0.247371	0.248974	0.144055	0.146211	0.0517779	0.0510544	0.0843189	0.084494
326.18	0.343668	0.344791	0.247679	0.24896	0.144116	0.146203	0.0522247	0.0510514	0.0837806	0.0844891
326.38	0.343474	0.344771	0.247406	0.248945	0.143614	0.146194	0.0516324	0.0510485	0.0829582	0.0844842
326.58	0.343313	0.344751	0.247238	0.248931	0.143323	0.146186	0.0515879	0.0510455	0.0827631	0.0844793
326.78	0.343512	0.344732	0.247155	0.248917	0.143706	0.146177	0.051872	0.0510426	0.0827132	0.0844745
326.98	0.343475	0.344712	0.247349	0.248902	0.143718	0.146169	0.0514438	0.0510396	0.0826863	0.0844696
327.18	0.343496	0.344692	0.247036	0.248888	0.143999	0.14616	0.0510251	0.0510367	0.0827605	0.0844647
327.38	0.34302	0.344672	0.24659	0.248873	0.14363	0.146152	0.0509369	0.0510337	0.0824224	0.0844598
327.58	0.342757	0.344652	0.246302	0.248859	0.143445	0.146143	0.051238	0.0510308	0.0825733	0.0844549
327.78	0.342941	0.344632	0.246312	0.248844	0.143356	0.146135	0.0514606	0.0510278	0.0828693	0.08445
327.98	0.342836	0.344612	0.246053	0.24883	0.143654	0.146126	0.0511215	0.0510249	0.0827818	0.0844451
328.18	0.343144	0.344592	0.245995	0.248816	0.143988	0.146118	0.0511131	0.0510219	0.0829308	0.0844403
328.38	0.343334	0.344572	0.246003	0.248801	0.144339	0.14611	0.0511531	0.051019	0.0833385	0.0844354
328.58	0.343344	0.344552	0.24584	0.248787	0.145004	0.146101	0.0509849	0.051016	0.0838421	0.0844305
328.78	0.343541	0.344532	0.246084	0.248773	0.145509	0.146093	0.0508147	0.0510131	0.0839526	0.0844256
328.98	0.343357	0.344512	0.245902	0.248758	0.145923	0.146084	0.0505041	0.0510101	0.0838015	0.0844207
329.18	0.343096	0.344492	0.245647	0.248744	0.146072	0.146076	0.0506182	0.0510072	0.0837254	0.0844158
329.38	0.343334	0.344472	0.245672	0.248729	0.14593	0.146067	0.050809	0.0510042	0.0834395	0.084411
329.58	0.343545	0.344452	0.245449	0.248715	0.14592	0.146059	0.050938	0.0510013	0.0835553	0.0844061
329.78	0.343823	0.344433	0.24566	0.248701	0.146125	0.14605	0.0513026	0.0509983	0.083707	0.0844012
329.98	0.343882	0.344413	0.245957	0.248686	0.146491	0.146042	0.0516478	0.0509954	0.0838989	0.0843963
330.18	0.343599	0.344393	0.245454	0.248672	0.146408	0.146034	0.0517421	0.0509924	0.0836096	0.0843914
330.38	0.34352	0.344373	0.24551	0.248658	0.146491	0.146025	0.0518171	0.0509895	0.0839713	0.0843866
330.58	0.343914	0.344353	0.245771	0.248643	0.146896	0.146017	0.0523814	0.0509865	0.0845591	0.0843817
330.78	0.34382	0.344333	0.245848	0.248629	0.146993	0.146008	0.0524043	0.0509836	0.0848366	0.0843768
330.98	0.343962	0.344313	0.246125	0.248614	0.147005	0.146	0.0525888	0.0509806	0.085251	0.0843719
331.18	0.344241	0.344293	0.246486	0.2486	0.146957	0.145991	0.0528512	0.0509777	0.0855109	0.084367
331.38	0.343417	0.344273	0.246766	0.248586	0.146333	0.145983	0.0529647	0.0509747	0.0850102	0.0843622
331.58	0.343193	0.344253	0.246482	0.248571	0.145883	0.145974	0.0525169	0.0509718	0.0845336	0.0843573
331.78	0.343172	0.344234	0.2465	0.248557	0.145566	0.145966	0.0521634	0.0509688	0.0841229	0.0843524
331.98	0.343199	0.344214	0.246642	0.248542	0.145686	0.145957	0.0520258	0.0509659	0.0839688	0.0843475
332.18	0.343061	0.344194	0.246582	0.248528	0.145345	0.145949	0.0520465	0.0509629	0.0840213	0.0843426
332.38	0.343136	0.344174	0.246469	0.248514	0.145371	0.145941	0.0523804	0.05096	0.0844581	0.0843378
332.58	0.342746	0.344154	0.246128	0.248499	0.145235	0.145932	0.0520879	0.050957	0.0844595	0.0843329
332.78	0.342724	0.344134	0.245887	0.248485	0.145004	0.145924	0.0517047	0.0509541	0.084172	0.084328
332.98	0.342807	0.344114	0.24549	0.248471	0.144705	0.145915	0.051861	0.0509511	0.0842392	0.0843231
333.18	0.342657	0.344094	0.245126	0.248456	0.144452	0.145907	0.0516087	0.0509482	0.0843669	0.0843183
333.38	0.342907	0.344074	0.244672	0.248442	0.144579	0.145898	0.0515236	0.0509452	0.0843317	0.0843134
333.58	0.342684	0.344054	0.244048	0.248427	0.144664	0.14589	0.0511973	0.0509423	0.0843992	0.0843085
333.78	0.342636	0.344034	0.243422	0.248413	0.14427	0.145882	0.050474	0.0509394	0.0840392	0.0843036
333.98	0.343076	0.344015	0.243492	0.248399	0.14472	0.145873	0.0501689	0.0509364	0.084124	0.0842988
334.18	0.343013	0.343995	0.243356	0.248384	0.144603	0.145865	0.0501682	0.0509335	0.0833584	0.0842939
334.38	0.342853	0.343975	0.243172	0.24837	0.144346	0.145856	0.0502133	0.0509305	0.0830306	0.084289
334.58	0.342742	0.343955	0.243138	0.248356	0.144469	0.145848	0.0499682	0.0509276	0.0827614	0.0842841
334.78	0.342321	0.343935	0.243451	0.248341	0.144346	0.145839	0.0496744	0.0509246	0.0826187	0.0842792
334.98	0.342635	0.343915	0.243951	0.248327	0.144532	0.145831	0.0498596	0.0509217	0.0822363	0.0842744
335.18	0.342731	0.343895	0.244837	0.248313	0.144856	0.145822	0.0502116	0.0509187	0.0823376	0.0842695
335.38	0.341724	0.343875	0.245066	0.248298	0.144517	0.145814	0.0497562	0.0509158	0.0815712	0.0842646
335.58	0.341369	0.343855	0.244981	0.248284	0.144539	0.145806	0.050025	0.0509128	0.0809697	0.0842598
335.78	0.341231	0.343836	0.245275	0.24827	0.144953	0.145797	0.0508673	0.0509099	0.0807962	0.0842549
335.98	0.341127	0.343816	0.245745	0.248255	0.145124	0.145789	0.0516275	0.050907	0.0809343	0.08425
336.18	0.340909	0.343796	0.245642	0.248241	0.144832	0.14578	0.0517618	0.050904	0.0813032	0.0842451
336.38	0.340592	0.343776	0.245453	0.248226	0.145069	0.145772	0.0516403	0.0509011	0.0817573	0.0842403
336.58	0.34046	0.343756	0.245677	0.248212	0.145321	0.145763	0.0517003	0.0508981	0.0819913	0.0842354
336.78	0.340583	0.343736	0.245624	0.248198	0.145472	0.145755	0.0519574	0.0508952	0.0826246	0.0842305
336.98	0.340293	0.343716	0.245722	0.248183	0.145495	0.145747	0.0520719	0.0508922	0.083557	0.0842256
337.18	0.339936	0.343696	0.245377	0.248169	0.145504	0.145738	0.0516464	0.0508893	0.083877	0.0842208
337.38	0.340056	0.343676	0.245233	0.248155	0.145601	0.14573	0.0519096	0.0508863	0.084138	0.0842159
337.58	0.340053	0.343657	0.244903	0.24814	0.145369	0.145721	0.05159	0.0508834	0.0844253	0.084211
337.78	0.34046	0.343637	0.245127	0.248126	0.145234	0.145713	0.0516406	0.0508805	0.0845399	0.0842062
337.98	0.340816	0.343617	0.245143	0.248112	0.145408	0.145704	0.0518639	0.0508775	0.0849279	0.0842013
338.18	0.340717	0.343597	0.244481	0.248097	0.144473	0.145696	0.0518282	0.0508746	0.0843881	0.0841964
338.38	0.340942	0.343577	0.244351	0.248083	0.144368	0.145688	0.0521902	0.0508716	0.0848173	0.0841916
338.58	0.341334	0.343557	0.244569	0.248069	0.144661	0.145679	0.0518075	0.0508687	0.0847861	0.0841867
338.78	0.341846	0.343537	0.244969	0.248054	0.144276	0.145671	0.0520243	0.0508658	0.0847109	0.0841818
338.98	0.342083	0.343517	0.245435	0.24804	0.144436	0.145662	0.0519071	0.0508628	0.0843152	0.084177
339.18	0.342093	0.343498	0.245775	0.248026	0.144412	0.145654	0.0518157	0.0508599	0.0847063	0.0841721
339.38	0.341551	0.343478	0.245083	0.248011	0.144013	0.145646	0.0511512	0.0508569	0.0837271	0.0841672
339.58	0.341862	0.343458	0.244909	0.247997	0.144365	0.145637	0.0514394	0.050854	0.0832689	0.0841623
339.78	0.342094	0.343438	0.244952	0.247982	0.144394	0.145629	0.0512839	0.0508511	0.0828688	0.0841575
339.98	0.342582	0.343418	0.245011	0.247968	0.14432	0.14562	0.0510713	0.0508481	0.0825367	0.0841526
340.18	0.342022	0.343398	0.2445	0.247954	0.144276	0.145612	0.050836	0.0508452	0.0823948	0.0841477
340.38	0.341866	0.343378	0.244681	0.24794	0.144759	0.145603	0.0508711	0.0508422	0.0826008	0.0841429
340.58	0.342466	0.343359	0.245393	0.247925	0.145115	0.145595	0.0512717	0.0508393	0.0828655	0.084138
340.78	0.342174	0.343339	0.245418	0.247911	0.145177	0.145587	0.0512097	0.0508364	0.0832377	0.0841332
340.98	0.341443	0.343319	0.24558	0.247896	0.145183	0.145578	0.0509177	0.0508334	0.0827621	0.0841283
341.18	0.340671	0.343299	0.245157	0.247882	0.145188	0.14557	0.0506306	0.0508305	0.0822444	0.0841234
341.38	0.340594	0.343279	0.245135	0.247868	0.14517	0.145561	0.0508289	0.0508275	0.0825544	0.0841186
341.58	0.34073	0.343259	0.245152	0.247854	0.145252	0.145553	0.0508931	0.0508246	0.082877	0.0841137
341.78	0.340396	0.343239	0.245383	0.247839	0.144971	0.145544	0.0512141	0.0508217	0.0825246	0.0841088
341.98	0.340345	0.34322	0.245062	0.247825	0.144458	0.145536	0.0514969	0.0508187	0.0827177	0.084104
342.18	0.340473	0.3432	0.245159	0.24781	0.144213	0.145528	0.0514749	0.0508158	0.0824752	0.0840991
342.38	0.340786	0.34318	0.245322	0.247796	0.144369	0.145519	0.0515367	0.0508128	0.082502	0.0840942
342.58	0.341246	0.34316	0.245745	0.247782	0.144339	0.145511	0.0516652	0.0508099	0.0824415	0.0840894
342.78	0.341191	0.34314	0.246087	0.247768	0.143987	0.145502	0.0519109	0.0508069	0.0829244	0.0840845
342.98	0.341572	0.34312	0.246713	0.247753	0.144466	0.145494	0.0515767	0.050804	0.0832001	0.0840797
343.18	0.341131	0.3431	0.24614	0.247739	0.144172	0.145486	0.051072	0.0508011	0.0830317	0.0840748
343.38	0.341159	0.343081	0.246062	0.247724	0.144314	0.145477	0.0506488	0.0507981	0.0827809	0.0840699
343.58	0.341734	0.343061	0.246156	0.24771	0.14432	0.145469	0.0506537	0.0507952	0.0827231	0.0840651
343.78	0.341533	0.343041	0.245598	0.247696	0.143969	0.14546	0.0501402	0.0507923	0.0824355	0.0840602
343.98	0.341344	0.343021	0.245201	0.247681	0.143574	0.145452	0.0500934	0.0507893	0.0822931	0.0840553
344.18	0.341377	0.343001	0.245187	0.247667	0.143674	0.145444	0.0502035	0.0507864	0.0826838	0.0840505
344.38	0.34185	0.342981	0.244948	0.247653	0.143534	0.145435	0.0502697	0.0507835	0.0830555	0.0840456
344.58	0.341866	0.342962	0.244973	0.247639	0.143744	0.145427	0.0501562	0.0507805	0.0832596	0.0840408
344.78	0.34124	0.342942	0.244693	0.247624	0.143844	0.145418	0.0498552	0.0507776	0.0829707	0.0840359
344.98	0.341013	0.342922	0.244376	0.24761	0.143543	0.14541	0.0496686	0.0507746	0.0828394	0.084031
345.18	0.341057	0.342902	0.244186	0.247596	0.143589	0.145401	0.0499993	0.0507717	0.0834482	0.0840262
345.38	0.341421	0.342882	0.24396	0.247581	0.143393	0.145393	0.0500276	0.0507688	0.0836949	0.0840213
345.58	0.341689	0.342863	0.244158	0.247567	0.14345	0.145385	0.0504569	0.0507658	0.0837335	0.0840165
345.78	0.341497	0.342843	0.244163	0.247553	0.143106	0.145376	0.0509596	0.0507629	0.0834787	0.0840116
345.98	0.34173	0.342823	0.244122	0.247538	0.143196	0.145368	0.0510977	0.05076	0.0834877	0.0840067
346.18	0.341638	0.342803	0.2439	0.247524	0.143463	0.145359	0.0509677	0.050757	0.0829504	0.0840019
346.38	0.341823	0.342783	0.243898	0.24751	0.143457	0.145351	0.0514296	0.0507541	0.0828295	0.083997
346.58	0.341589	0.342763	0.243864	0.247495	0.143327	0.145343	0.0516537	0.0507512	0.0830092	0.0839922
346.78	0.341192	0.342743	0.244006	0.247481	0.143372	0.145334	0.0514437	0.0507482	0.0827622	0.0839873
346.98	0.340954	0.342724	0.244535	0.247467	0.143887	0.145326	0.0515321	0.0507453	0.0822486	0.0839825
347.18	0.340125	0.342704	0.244255	0.247452	0.143961	0.145317	0.0515994	0.0507423	0.0822404	0.0839776
347.38	0.340532	0.342684	0.244872	0.247438	0.14466	0.145309	0.051756	0.0507394	0.0823524	0.0839727
347.58	0.34054	0.342664	0.244587	0.247424	0.144392	0.145301	0.0521334	0.0507365	0.082208	0.0839679
347.78	0.340137	0.342645	0.244758	0.24741	0.14479	0.145292	0.052117	0.0507336	0.0821704	0.083963
347.98	0.340486	0.342625	0.245455	0.247395	0.144827	0.145284	0.0521196	0.0507306	0.0823726	0.0839582
348.18	0.34103	0.342605	0.245712	0.247381	0.145412	0.145275	0.0522442	0.0507277	0.0826585	0.0839533
348.38	0.340632	0.342585	0.245037	0.247367	0.145088	0.145267	0.0516353	0.0507247	0.0824899	0.0839485
348.58	0.340729	0.342565	0.245733	0.247352	0.145627	0.145259	0.051774	0.0507218	0.0827216	0.0839436
348.78	0.340461	0.342545	0.245614	0.247338	0.144898	0.14525	0.0514258	0.0507189	0.0823191	0.0839388
348.98	0.341128	0.342526	0.245735	0.247324	0.144768	0.145242	0.0519595	0.0507159	0.0826123	0.0839339
349.18	0.341146	0.342506	0.245765	0.247309	0.144614	0.145233	0.0519534	0.050713	0.082434	0.083929
349.38	0.341643	0.342486	0.245465	0.247295	0.144464	0.145225	0.0517721	0.0507101	0.0824418	0.0839242
349.58	0.342137	0.342466	0.24561	0.247281	0.144599	0.145217	0.0521486	0.0507071	0.0828981	0.0839193
349.78	0.341882	0.342446	0.245312	0.247267	0.144444	0.145208	0.0521234	0.0507042	0.0828594	0.0839145
349.98	0.341278	0.342427	0.244915	0.247252	0.144446	0.1452	0.0516317	0.0507013	0.0827878	0.0839096
350.18	0.341258	0.342407	0.244775	0.247238	0.144729	0.145191	0.0515859	0.0506984	0.0831382	0.0839048
350.38	0.341246	0.342387	0.244847	0.247224	0.144521	0.145183	0.0515821	0.0506954	0.0833079	0.0838999
350.58	0.340891	0.342367	0.244306	0.247209	0.144386	0.145175	0.0513819	0.0506925	0.0836829	0.0838951
350.78	0.340351	0.342347	0.244591	0.247195	0.144605	0.145166	0.0514879	0.0506895	0.0835528	0.0838902
350.98	0.340061	0.342328	0.244906	0.247181	0.144981	0.145158	0.0517457	0.0506866	0.0839167	0.0838854
351.18	0.340073	0.342308	0.244676	0.247166	0.144945	0.145149	0.0518454	0.0506837	0.0841788	0.0838805
351.38	0.340474	0.342288	0.245028	0.247152	0.145598	0.145141	0.0520677	0.0506808	0.0843242	0.0838757
351.58	0.339886	0.342268	0.244837	0.247138	0.145263	0.145133	0.0519218	0.0506778	0.08405	0.0838708
351.78	0.339668	0.342248	0.244876	0.247123	0.145657	0.145124	0.0517006	0.0506749	0.0842457	0.083866
351.98	0.339647	0.342229	0.244594	0.247109	0.14507	0.145116	0.0512629	0.050672	0.0841497	0.0838611
352.18	0.339658	0.342209	0.243999	0.247095	0.144657	0.145107	0.0510312	0.050669	0.0838806	0.0838563
352.38	0.339198	0.342189	0.243176	0.247081	0.144019	0.145099	0.0504755	0.0506661	0.0832911	0.0838514
352.58	0.339385	0.342169	0.243662	0.247066	0.144003	0.145091	0.0509987	0.0506632	0.0832146	0.0838466
352.78	0.339649	0.342149	0.243562	0.247052	0.143603	0.145082	0.0507933	0.0506602	0.0828244	0.0838417
352.98	0.340332	0.34213	0.243369	0.247038	0.143907	0.145074	0.0511533	0.0506573	0.082844	0.0838369
353.18	0.340037	0.34211	0.243213	0.247024	0.143831	0.145066	0.0508334	0.0506544	0.0831398	0.083832
353.38	0.340264	0.34209	0.243022	0.247009	0.144053	0.145057	0.0508995	0.0506515	0.0837417	0.0838272
353.58	0.340147	0.34207	0.243354	0.246995	0.144375	0.145049	0.0511453	0.0506485	0.0843049	0.0838223
353.78	0.339692	0.34205	0.243536	0.246981	0.144693	0.14504	0.050929	0.0506456	0.0842281	0.0838175
353.98	0.339866	0.342031	0.243823	0.246966	0.144457	0.145032	0.0508788	0.0506427	0.0845214	0.0838126
354.18	0.339967	0.342011	0.244053	0.246952	0.144616	0.145023	0.0509805	0.0506397	0.0845195	0.0838078
354.38	0.339618	0.341991	0.244258	0.246938	0.144326	0.145015	0.0507827	0.0506368	0.0848112	0.0838029
354.58	0.339274	0.341971	0.244318	0.246923	0.144105	0.145007	0.0505763	0.0506339	0.0845952	0.0837981
354.78	0.339137	0.341952	0.244939	0.246909	0.144024	0.144998	0.0505521	0.050631	0.0839788	0.0837932
354.98	0.339519	0.341932	0.245021	0.246895	0.144251	0.14499	0.0506807	0.050628	0.0841096	0.0837884
355.18	0.339909	0.341912	0.24486	0.246881	0.143958	0.144982	0.0509967	0.0506251	0.0837879	0.0837835
355.38	0.339756	0.341892	0.244505	0.246866	0.144046	0.144973	0.0505882	0.0506222	0.0839432	0.0837787
355.58	0.339118	0.341873	0.244271	0.246852	0.143534	0.144965	0.0506805	0.0506192	0.083589	0.0837739
355.78	0.339503	0.341853	0.243647	0.246838	0.143536	0.144956	0.0506735	0.0506163	0.0836799	0.083769
355.98	0.33937	0.341833	0.24331	0.246824	0.143117	0.144948	0.0502116	0.0506134	0.0830099	0.0837642
356.18	0.339539	0.341813	0.242673	0.246809	0.143088	0.14494	0.0500919	0.0506105	0.0826028	0.0837593
356.38	0.339514	0.341793	0.242263	0.246795	0.142852	0.144931	0.0499159	0.0506075	0.0821841	0.0837545
356.58	0.33993	0.341774	0.242511	0.246781	0.14299	0.144923	0.0499371	0.0506046	0.0825088	0.0837496
356.78	0.340662	0.341754	0.242555	0.246766	0.143531	0.144915	0.0500288	0.0506017	0.0825445	0.0837448
356.98	0.340394	0.341734	0.242386	0.246752	0.14363	0.144906	0.0500441	0.0505988	0.0826344	0.0837399
357.18	0.340244	0.341714	0.242718	0.246738	0.143869	0.144898	0.049872	0.0505958	0.0829277	0.0837351
357.38	0.34022	0.341695	0.242685	0.246724	0.144037	0.144889	0.0496841	0.0505929	0.0827585	0.0837303
357.58	0.340423	0.341675	0.24305	0.246709	0.144318	0.144881	0.0498567	0.05059	0.082721	0.0837254
357.78	0.340494	0.341655	0.243285	0.246695	0.14442	0.144873	0.0498351	0.0505871	0.0824621	0.0837206
357.98	0.340694	0.341635	0.24365	0.246681	0.144097	0.144864	0.049773	0.0505841	0.0825595	0.0837157
358.18	0.340128	0.341616	0.243712	0.246667	0.14434	0.144856	0.0498006	0.0505812	0.0824827	0.0837109
358.38	0.340159	0.341596	0.243839	0.246652	0.144521	0.144847	0.0497056	0.0505783	0.0830679	0.0837061
358.58	0.339934	0.341576	0.244367	0.246638	0.144739	0.144839	0.0500566	0.0505753	0.0829808	0.0837012
358.78	0.340454	0.341556	0.244709	0.246624	0.144982	0.144831	0.0501469	0.0505724	0.0833112	0.0836964
358.98	0.340832	0.341537	0.244908	0.24661	0.145435	0.144822	0.0505854	0.0505695	0.084213	0.0836915
359.18	0.3407	0.341517	0.244913	0.246595	0.145392	0.144814	0.0508624	0.0505666	0.0840797	0.0836867
359.38	0.340223	0.341497	0.244246	0.246581	0.145195	0.144806	0.050308	0.0505637	0.0842099	0.0836819
359.58	0.340087	0.341477	0.244186	0.246567	0.145125	0.144797	0.0506146	0.0505607	0.0841187	0.083677
359.78	0.340269	0.341458	0.243525	0.246553	0.144582	0.144789	0.0501289	0.0505578	0.0836656	0.0836722
359.98	0.340383	0.341438	0.243623	0.246538	0.144654	0.144781	0.0503259	0.0505549	0.0834793	0.0836673
360.18	0.340504	0.341418	0.24325	0.246524	0.144895	0.144772	0.0506166	0.050552	0.083585	0.0836625
360.38	0.340728	0.341398	0.24347	0.24651	0.144678	0.144764	0.0508627	0.050549	0.0839382	0.0836577
360.58	0.34061	0.341378	0.243851	0.246495	0.144468	0.144755	0.0510511	0.0505461	0.0842271	0.0836528
360.78	0.340641	0.341359	0.24368	0.246481	0.144182	0.144747	0.0514462	0.0505432	0.0840004	0.083648
360.98	0.340294	0.341339	0.243605	0.246467	0.143882	0.144739	0.0514926	0.0505403	0.0842048	0.0836431
361.18	0.340148	0.341319	0.243095	0.246453	0.143691	0.14473	0.0511835	0.0505373	0.0839931	0.0836383
361.38	0.339623	0.3413	0.242779	0.246438	0.143127	0.144722	0.0506228	0.0505344	0.0831242	0.0836335
361.58	0.339537	0.34128	0.242958	0.246424	0.143041	0.144713	0.0509754	0.0505315	0.0828503	0.0836286
361.78	0.339236	0.34126	0.243006	0.24641	0.143001	0.144705	0.0510692	0.0505286	0.0823329	0.0836238
361.98	0.338812	0.34124	0.242872	0.246396	0.142834	0.144697	0.0510801	0.0505256	0.0820026	0.083619
362.18	0.33832	0.341221	0.242649	0.246381	0.142858	0.144688	0.051188	0.0505227	0.0816496	0.0836141
362.38	0.338446	0.341201	0.243103	0.246367	0.142966	0.14468	0.0516685	0.0505198	0.0823993	0.0836093
362.58	0.33849	0.341181	0.243616	0.246353	0.143236	0.144672	0.0520015	0.0505169	0.0823774	0.0836044
362.78	0.338868	0.341161	0.243801	0.246339	0.143269	0.144663	0.0517711	0.050514	0.0822759	0.0835996
362.98	0.339114	0.341142	0.24398	0.246324	0.143613	0.144655	0.0521121	0.050511	0.0821138	0.0835948
363.18	0.33843	0.341122	0.243568	0.24631	0.143394	0.144647	0.0513634	0.0505081	0.0814662	0.0835899
363.38	0.339093	0.341102	0.243554	0.246296	0.143496	0.144638	0.05135	0.0505052	0.0814334	0.0835851
363.58	0.338883	0.341083	0.243702	0.246282	0.143498	0.14463	0.0511747	0.0505023	0.081178	0.0835803
363.78	0.339346	0.341063	0.243609	0.246267	0.1435	0.144621	0.0512883	0.0504994	0.0811367	0.0835754
363.98	0.339604	0.341043	0.244007	0.246253	0.14406	0.144613	0.05125	0.0504964	0.0816722	0.0835706
364.18	0.339633	0.341023	0.243723	0.246239	0.144364	0.144605	0.0514182	0.0504935	0.0818982	0.0835658
364.38	0.339751	0.341004	0.243696	0.246225	0.143758	0.144596	0.0515728	0.0504906	0.0821199	0.0835609
364.58	0.339278	0.340984	0.243473	0.24621	0.143352	0.144588	0.0513071	0.0504877	0.0822551	0.0835561
364.78	0.339311	0.340964	0.243212	0.246196	0.143247	0.14458	0.0515438	0.0504848	0.0827545	0.0835513
364.98	0.33954	0.340944	0.243396	0.246182	0.143641	0.144571	0.0514723	0.0504818	0.0834502	0.0835464
365.18	0.338897	0.340925	0.242862	0.246168	0.143529	0.144563	0.0509067	0.0504789	0.0828878	0.0835416
365.38	0.338133	0.340905	0.242884	0.246153	0.142891	0.144555	0.0504313	0.050476	0.0827031	0.0835368
365.58	0.338028	0.340885	0.242673	0.246139	0.142889	0.144546	0.0508081	0.0504731	0.082919	0.083532
365.78	0.337819	0.340866	0.24255	0.246125	0.142626	0.144538	0.0504735	0.0504702	0.0828194	0.0835271
365.98	0.337592	0.340846	0.242545	0.246111	0.142448	0.14453	0.0505511	0.0504672	0.0831047	0.0835223
366.18	0.337316	0.340826	0.242379	0.246097	0.142369	0.144521	0.0502107	0.0504643	0.0831945	0.0835175
366.38	0.337529	0.340807	0.242577	0.246082	0.142397	0.144513	0.0503288	0.0504614	0.0837027	0.0835126
366.58	0.337463	0.340787	0.242329	0.246068	0.142245	0.144505	0.050037	0.0504585	0.0830713	0.0835078
366.78	0.337458	0.340767	0.24218	0.246054	0.142009	0.144496	0.0495716	0.0504556	0.0832519	0.083503
366.98	0.337111	0.340747	0.241545	0.24604	0.142024	0.144488	0.0487117	0.0504527	0.0828854	0.0834981
367.18	0.337103	0.340728	0.241239	0.246025	0.141772	0.144479	0.0482367	0.0504497	0.0828746	0.0834933
367.38	0.337456	0.340708	0.241666	0.246011	0.141964	0.144471	0.0484658	0.0504468	0.082898	0.0834885
367.58	0.337096	0.340688	0.241245	0.245997	0.141586	0.144463	0.0481422	0.0504439	0.0826185	0.0834837
367.78	0.337876	0.340668	0.24141	0.245983	0.14215	0.144454	0.0484791	0.050441	0.0826394	0.0834788
367.98	0.338031	0.340649	0.241665	0.245969	0.142501	0.144446	0.0483685	0.0504381	0.0829389	0.083474
368.18	0.338136	0.340629	0.241318	0.245954	0.142416	0.144438	0.0487427	0.0504351	0.0823057	0.0834692
368.38	0.338277	0.340609	0.241746	0.24594	0.142632	0.144429	0.049205	0.0504322	0.0825713	0.0834644
368.58	0.338014	0.34059	0.2419	0.245926	0.14298	0.144421	0.04936	0.0504293	0.0822684	0.0834595
368.78	0.338314	0.34057	0.241996	0.245912	0.143099	0.144413	0.0495476	0.0504264	0.0819438	0.0834547
368.98	0.338756	0.34055	0.242395	0.245897	0.143751	0.144404	0.0502098	0.0504235	0.0823513	0.0834499
369.18	0.338169	0.340531	0.24246	0.245883	0.143632	0.144396	0.0503937	0.0504206	0.0819588	0.083445
369.38	0.338185	0.340511	0.242852	0.245869	0.143346	0.144388	0.0505626	0.0504177	0.082466	0.0834402
369.58	0.338388	0.340491	0.243011	0.245855	0.143474	0.144379	0.0507696	0.0504147	0.0823858	0.0834354
369.78	0.338924	0.340472	0.243405	0.24584	0.14357	0.144371	0.0510628	0.0504118	0.0828521	0.0834306
369.98	0.33894	0.340452	0.243631	0.245826	0.143584	0.144362	0.0512797	0.0504089	0.0827847	0.0834257
370.18	0.339022	0.340432	0.243521	0.245812	0.143438	0.144354	0.0514361	0.050406	0.082565	0.0834209
370.38	0.339555	0.340413	0.243729	0.245798	0.143688	0.144346	0.0521883	0.0504031	0.0831175	0.0834161
370.58	0.339128	0.340393	0.24308	0.245784	0.143092	0.144337	0.0518575	0.0504002	0.0827982	0.0834113
370.78	0.339442	0.340373	0.243003	0.24577	0.143133	0.144329	0.0518426	0.0503972	0.0833021	0.0834064
370.98	0.339092	0.340353	0.242791	0.245755	0.142872	0.144321	0.0515926	0.0503943	0.0828898	0.0834016
371.18	0.339377	0.340334	0.242849	0.245741	0.142455	0.144312	0.0514973	0.0503914	0.0824576	0.0833968
371.38	0.338967	0.340314	0.242861	0.245727	0.142149	0.144304	0.0510872	0.0503885	0.0819659	0.083392
371.58	0.339209	0.340294	0.242558	0.245713	0.142124	0.144296	0.0510878	0.0503856	0.0818794	0.0833871
371.78	0.339067	0.340275	0.242531	0.245698	0.142524	0.144287	0.051111	0.0503827	0.0819807	0.0833823
371.98	0.3389	0.340255	0.242252	0.245684	0.142553	0.144279	0.0508661	0.0503798	0.0821818	0.0833775
372.18	0.338342	0.340235	0.241921	0.24567	0.14235	0.144271	0.050559	0.0503768	0.081546	0.0833727
372.38	0.33857	0.340216	0.24195	0.245656	0.142811	0.144262	0.0509181	0.0503739	0.081874	0.0833679
372.58	0.337885	0.340196	0.241751	0.245642	0.142352	0.144254	0.0504975	0.050371	0.0812933	0.083363
372.78	0.338227	0.340176	0.242057	0.245627	0.142688	0.144246	0.0501129	0.0503681	0.081417	0.0833582
372.98	0.338082	0.340157	0.242222	0.245613	0.142823	0.144237	0.0504956	0.0503652	0.0820133	0.0833534
373.18	0.337927	0.340137	0.242401	0.245599	0.143084	0.144229	0.0506457	0.0503623	0.0821897	0.0833486
373.38	0.337907	0.340117	0.242978	0.245585	0.143544	0.144221	0.0506912	0.0503594	0.0824522	0.0833438
373.58	0.337652	0.340098	0.24288	0.24557	0.143823	0.144212	0.0504814	0.0503564	0.0822244	0.0833389
373.78	0.338062	0.340078	0.24332	0.245556	0.144137	0.144204	0.05102	0.0503535	0.0828476	0.0833341
373.98	0.337641	0.340058	0.243557	0.245542	0.144268	0.144196	0.0512441	0.0503506	0.0829608	0.0833293
374.18	0.337692	0.340039	0.243502	0.245528	0.144345	0.144187	0.0517041	0.0503477	0.0829981	0.0833245
374.38	0.33758	0.340019	0.243275	0.245514	0.144637	0.144179	0.0521648	0.0503448	0.08347	0.0833197
374.58	0.337051	0.339999	0.242823	0.2455	0.144126	0.144171	0.0513189	0.0503419	0.0829352	0.0833148
374.78	0.337561	0.33998	0.243337	0.245485	0.144209	0.144162	0.0517163	0.050339	0.0834001	0.08331
374.98	0.337221	0.33996	0.24285	0.245471	0.143606	0.144154	0.0511017	0.0503361	0.0829327	0.0833052
375.18	0.33739	0.33994	0.242399	0.245457	0.14338	0.144146	0.0504895	0.0503332	0.0827688	0.0833004
375.38	0.337586	0.339921	0.24247	0.245443	0.143463	0.144137	0.0505288	0.0503302	0.0829943	0.0832956
375.58	0.337244	0.339901	0.242258	0.245428	0.143423	0.144129	0.0502323	0.0503273	0.0832057	0.0832908
375.78	0.336875	0.339881	0.241671	0.245414	0.143039	0.144121	0.0499403	0.0503244	0.08325	0.0832859
375.98	0.337054	0.339862	0.241537	0.2454	0.143105	0.144112	0.049436	0.0503215	0.0829198	0.0832811
376.18	0.337106	0.339842	0.241168	0.245386	0.143114	0.144104	0.0492302	0.0503186	0.0826511	0.0832763
376.38	0.337539	0.339822	0.241152	0.245372	0.143081	0.144095	0.0491308	0.0503157	0.0830126	0.0832715
376.58	0.337178	0.339803	0.241032	0.245358	0.142745	0.144087	0.0485121	0.0503128	0.0824658	0.0832667
376.78	0.337467	0.339783	0.241022	0.245343	0.143112	0.144079	0.0484683	0.0503099	0.0821754	0.0832619
376.98	0.337154	0.339763	0.240956	0.245329	0.142905	0.14407	0.048764	0.050307	0.081787	0.083257
377.18	0.337294	0.339744	0.241343	0.245315	0.143356	0.144062	0.0492444	0.0503041	0.081785	0.0832522
377.38	0.336969	0.339724	0.24171	0.245301	0.143748	0.144054	0.0490686	0.0503012	0.0816395	0.0832474
377.58	0.336819	0.339705	0.24155	0.245287	0.143679	0.144045	0.0490218	0.0502982	0.081855	0.0832426
377.78	0.337264	0.339685	0.241888	0.245273	0.143823	0.144037	0.0494936	0.0502953	0.0818868	0.0832378
377.98	0.337176	0.339665	0.24171	0.245258	0.143871	0.144029	0.0496487	0.0502924	0.0819573	0.083233
378.18	0.337354	0.339646	0.241588	0.245244	0.143709	0.14402	0.0497541	0.0502895	0.0820036	0.0832282
378.38	0.337326	0.339626	0.241775	0.24523	0.143604	0.144012	0.049923	0.0502866	0.0824879	0.0832233
378.58	0.337175	0.339606	0.241785	0.245216	0.143303	0.144004	0.0496934	0.0502837	0.082493	0.0832185
378.78	0.337578	0.339587	0.241825	0.245201	0.14309	0.143996	0.0500918	0.0502808	0.0828828	0.0832137
378.98	0.337378	0.339567	0.241628	0.245187	0.142781	0.143987	0.0503339	0.0502779	0.083004	0.0832089
379.18	0.337862	0.339547	0.242155	0.245173	0.142806	0.143979	0.0505995	0.050275	0.0834676	0.0832041
379.38	0.338142	0.339528	0.242339	0.245159	0.142795	0.143971	0.0512358	0.0502721	0.0835412	0.0831993
379.58	0.337664	0.339508	0.242281	0.245145	0.142267	0.143962	0.0511618	0.0502692	0.0834807	0.0831945
379.78	0.337465	0.339488	0.242137	0.245131	0.142086	0.143954	0.0514011	0.0502662	0.0836844	0.0831897
379.98	0.337585	0.339469	0.242317	0.245116	0.142271	0.143946	0.0512765	0.0502633	0.0835801	0.0831849
380.18	0.33736	0.339449	0.242063	0.245102	0.142462	0.143937	0.0512974	0.0502604	0.0833759	0.08318
380.38	0.33756	0.339429	0.242403	0.245088	0.142281	0.143929	0.0511443	0.0502575	0.0833789	0.0831752
380.58	0.337553	0.33941	0.242283	0.245074	0.14203	0.143921	0.0511841	0.0502546	0.0830259	0.0831704
380.78	0.337266	0.33939	0.242011	0.24506	0.141833	0.143912	0.0513575	0.0502517	0.0826134	0.0831656
380.98	0.337218	0.339371	0.242355	0.245046	0.141974	0.143904	0.0516558	0.0502488	0.0825867	0.0831608
381.18	0.336819	0.339351	0.241971	0.245031	0.141824	0.143896	0.0516614	0.0502459	0.0826007	0.083156
381.38	0.336528	0.339331	0.241695	0.245017	0.141774	0.143887	0.05117	0.050243	0.0822551	0.0831512
381.58	0.336467	0.339312	0.241316	0.245003	0.141229	0.143879	0.0512663	0.0502401	0.0819619	0.0831464
381.78	0.336653	0.339292	0.241096	0.244989	0.140779	0.143871	0.0508713	0.0502372	0.0812628	0.0831416
381.98	0.336509	0.339272	0.240834	0.244975	0.140857	0.143862	0.0503657	0.0502343	0.0810069	0.0831367
382.18	0.336061	0.339253	0.240578	0.244961	0.140879	0.143854	0.0501716	0.0502314	0.080756	0.0831319
382.38	0.336599	0.339233	0.2411	0.244946	0.141521	0.143846	0.0505971	0.0502285	0.0814508	0.0831271
382.58	0.336517	0.339214	0.240915	0.244932	0.141656	0.143837	0.0503452	0.0502256	0.0814451	0.0831223
382.78	0.33648	0.339194	0.2405	0.244918	0.141429	0.143829	0.0501033	0.0502227	0.0814071	0.0831175
382.98	0.336816	0.339174	0.240875	0.244904	0.141708	0.143821	0.0505098	0.0502198	0.0819081	0.0831127
383.18	0.337458	0.339155	0.241576	0.24489	0.142202	0.143813	0.0506313	0.0502169	0.0820503	0.0831079
383.38	0.337624	0.339135	0.241949	0.244876	0.142246	0.143804	0.0512352	0.050214	0.0824314	0.0831031
383.58	0.337466	0.339116	0.242522	0.244861	0.142778	0.143796	0.0512642	0.0502111	0.0829674	0.0830983
383.78	0.337183	0.339096	0.242286	0.244847	0.142978	0.143788	0.0514209	0.0502081	0.0831767	0.0830935
383.98	0.337651	0.339076	0.242472	0.244833	0.143207	0.143779	0.0512256	0.0502052	0.0829655	0.0830887
384.18	0.3375	0.339057	0.242259	0.244819	0.143347	0.143771	0.0511556	0.0502023	0.0830454	0.0830839
384.38	0.337704	0.339037	0.242435	0.244805	0.143197	0.143763	0.0511856	0.0501994	0.0832814	0.0830791
384.58	0.337499	0.339018	0.242214	0.244791	0.142927	0.143754	0.0505409	0.0501965	0.0832843	0.0830743
384.78	0.336774	0.338998	0.241592	0.244777	0.142632	0.143746	0.0502416	0.0501936	0.0825221	0.0830695
384.98	0.33696	0.338978	0.24188	0.244762	0.142609	0.143738	0.0503723	0.0501907	0.082631	0.0830647
385.18	0.33685	0.338959	0.241498	0.244748	0.141847	0.143729	0.0501801	0.0501878	0.0819478	0.0830599
385.38	0.336967	0.338939	0.241589	0.244734	0.141506	0.143721	0.0496974	0.0501849	0.0810708	0.0830551
385.58	0.337189	0.338919	0.24162	0.24472	0.141082	0.143713	0.0501829	0.050182	0.0806215	0.0830503
385.78	0.33735	0.3389	0.241438	0.244706	0.14095	0.143704	0.0497555	0.0501791	0.0802193	0.0830455
385.98	0.337374	0.33888	0.241564	0.244692	0.141567	0.143696	0.0497125	0.0501762	0.0805432	0.0830406
386.18	0.337612	0.338861	0.242167	0.244677	0.141871	0.143688	0.0501115	0.0501733	0.0809603	0.0830358
386.38	0.338497	0.338841	0.242751	0.244663	0.142261	0.143679	0.050559	0.0501704	0.0817526	0.083031
386.58	0.338176	0.338821	0.242682	0.244649	0.142045	0.143671	0.050221	0.0501675	0.0815843	0.0830262
386.78	0.338377	0.338802	0.24283	0.244635	0.142216	0.143663	0.0505002	0.0501646	0.0818432	0.0830214
386.98	0.338502	0.338782	0.243829	0.244621	0.142701	0.143654	0.0514507	0.0501617	0.082385	0.0830166
387.18	0.338741	0.338763	0.244597	0.244607	0.14297	0.143646	0.0522812	0.0501588	0.0827751	0.0830118
387.38	0.338923	0.338743	0.244913	0.244592	0.143169	0.143638	0.0525989	0.0501559	0.0836382	0.083007
387.58	0.338875	0.338724	0.244925	0.244578	0.14392	0.14363	0.052685	0.050153	0.0839598	0.0830022
387.78	0.338335	0.338704	0.244698	0.244564	0.143576	0.143621	0.0526513	0.0501501	0.0836965	0.0829974
387.98	0.337899	0.338684	0.244821	0.24455	0.143597	0.143613	0.0525457	0.0501472	0.0838847	0.0829926
388.18	0.336939	0.338665	0.244464	0.244536	0.143361	0.143605	0.0525143	0.0501443	0.0838961	0.0829878
388.38	0.336264	0.338645	0.244057	0.244522	0.143025	0.143596	0.0523729	0.0501414	0.0836776	0.082983
388.58	0.336041	0.338626	0.243745	0.244508	0.142865	0.143588	0.0519009	0.0501385	0.0837275	0.0829782
388.78	0.335553	0.338606	0.243116	0.244494	0.142468	0.14358	0.0517852	0.0501356	0.083184	0.0829734
388.98	0.335988	0.338587	0.243273	0.244479	0.142746	0.143571	0.0516909	0.0501327	0.0832289	0.0829686
389.18	0.336027	0.338567	0.242745	0.244465	0.142131	0.143563	0.051317	0.0501298	0.082791	0.0829638
389.38	0.335937	0.338547	0.242386	0.244451	0.141886	0.143555	0.0507335	0.0501269	0.0826626	0.082959
389.58	0.335823	0.338528	0.241613	0.244437	0.14168	0.143547	0.0504608	0.050124	0.0826732	0.0829542
389.78	0.33576	0.338508	0.24073	0.244423	0.141536	0.143538	0.0497755	0.0501211	0.0827373	0.0829494
389.98	0.335974	0.338489	0.240774	0.244409	0.141662	0.14353	0.0490833	0.0501182	0.0829162	0.0829446
390.18	0.336287	0.338469	0.240711	0.244395	0.141499	0.143522	0.048722	0.0501153	0.0827783	0.0829398
390.38	0.3362	0.338449	0.240042	0.24438	0.141069	0.143513	0.0485074	0.0501124	0.0829979	0.0829351
390.58	0.335952	0.33843	0.239942	0.244366	0.141063	0.143505	0.048184	0.0501095	0.0830555	0.0829303
390.78	0.33626	0.33841	0.240004	0.244352	0.141051	0.143497	0.0484454	0.0501066	0.083241	0.0829255
390.98	0.33627	0.338391	0.240085	0.244338	0.141018	0.143488	0.0487085	0.0501037	0.0830829	0.0829207
391.18	0.336701	0.338371	0.24002	0.244324	0.141157	0.14348	0.0487093	0.0501008	0.0831565	0.0829159
391.38	0.336869	0.338352	0.240314	0.24431	0.141468	0.143472	0.0481099	0.0500979	0.0833936	0.0829111
391.58	0.33685	0.338332	0.240179	0.244296	0.141644	0.143464	0.0484655	0.050095	0.0833159	0.0829063
391.78	0.336487	0.338312	0.240176	0.244282	0.141539	0.143455	0.0487757	0.0500921	0.0832861	0.0829015
391.98	0.336389	0.338293	0.240472	0.244267	0.141653	0.143447	0.0494663	0.0500892	0.0832252	0.0828967
392.18	0.336265	0.338273	0.24028	0.244253	0.141405	0.143439	0.0498824	0.0500863	0.0827125	0.0828919
392.38	0.336132	0.338254	0.240355	0.244239	0.141508	0.14343	0.0501326	0.0500834	0.0827572	0.0828871
392.58	0.336591	0.338234	0.240827	0.244225	0.141732	0.143422	0.0504545	0.0500805	0.0828174	0.0828823
392.78	0.337033	0.338215	0.24148	0.244211	0.14229	0.143414	0.0507084	0.0500776	0.0828326	0.0828775
392.98	0.337105	0.338195	0.242159	0.244197	0.14264	0.143405	0.0510465	0.0500748	0.0831296	0.0828727
393.18	0.337256	0.338176	0.242283	0.244183	0.142695	0.143397	0.0513298	0.0500719	0.0830807	0.0828679
393.38	0.336854	0.338156	0.24261	0.244169	0.143125	0.143389	0.0512962	0.050069	0.0830708	0.0828631
393.58	0.336272	0.338136	0.242403	0.244154	0.143015	0.143381	0.0508585	0.0500661	0.0825695	0.0828583
393.78	0.335924	0.338117	0.242181	0.24414	0.143309	0.143372	0.0506891	0.0500632	0.0821755	0.0828536
393.98	0.335578	0.338097	0.242571	0.244126	0.143434	0.143364	0.0505124	0.0500603	0.0819294	0.0828488
394.18	0.335278	0.338078	0.242361	0.244112	0.143185	0.143356	0.0503755	0.0500574	0.0815711	0.082844
394.38	0.335484	0.338058	0.242198	0.244098	0.142907	0.143347	0.0502835	0.0500545	0.0818786	0.0828392
394.58	0.335577	0.338039	0.242072	0.244084	0.143267	0.143339	0.0502068	0.0500516	0.0817484	0.0828344
394.78	0.335861	0.338019	0.241916	0.24407	0.143226	0.143331	0.0500615	0.0500487	0.0819334	0.0828296
394.98	0.335514	0.338	0.241119	0.244056	0.142761	0.143323	0.0496521	0.0500458	0.0815473	0.0828248
395.18	0.335396	0.33798	0.240862	0.244041	0.142264	0.143314	0.0496577	0.0500429	0.0818228	0.08282
395.38	0.334914	0.33796	0.240747	0.244027	0.142141	0.143306	0.0495964	0.05004	0.0817119	0.0828152
395.58	0.3352	0.337941	0.24031	0.244013	0.142008	0.143298	0.0499721	0.0500371	0.0818877	0.0828104
395.78	0.335407	0.337921	0.24041	0.243999	0.141793	0.143289	0.0497059	0.0500342	0.0822374	0.0828056
395.98	0.335884	0.337902	0.240668	0.243985	0.141887	0.143281	0.0499585	0.0500313	0.0823713	0.0828009
396.18	0.335797	0.337882	0.240466	0.243971	0.141649	0.143273	0.0498413	0.0500284	0.0822422	0.0827961
396.38	0.336226	0.337863	0.240849	0.243957	0.142098	0.143265	0.050135	0.0500255	0.0827503	0.0827913
396.58	0.336425	0.337843	0.241266	0.243943	0.141928	0.143256	0.0504961	0.0500227	0.0826647	0.0827865
396.78	0.336612	0.337824	0.241601	0.243929	0.142135	0.143248	0.050749	0.0500198	0.0828707	0.0827817
396.98	0.336556	0.337804	0.241658	0.243915	0.141852	0.14324	0.0508477	0.0500169	0.0827367	0.0827769
397.18	0.336626	0.337785	0.241783	0.2439	0.142212	0.143231	0.0509301	0.050014	0.0826303	0.0827721
397.38	0.336113	0.337765	0.241767	0.243886	0.142351	0.143223	0.0507831	0.0500111	0.0827995	0.0827674
397.58	0.33593	0.337745	0.241678	0.243872	0.142112	0.143215	0.0506385	0.0500082	0.0825016	0.0827626
397.78	0.336061	0.337726	0.241925	0.243858	0.142572	0.143207	0.0513486	0.0500053	0.0827101	0.0827578
397.98	0.336707	0.337706	0.242577	0.243844	0.143137	0.143198	0.0520769	0.0500024	0.0829969	0.082753
398.18	0.337211	0.337687	0.242608	0.24383	0.143331	0.14319	0.0520911	0.0499995	0.0833973	0.0827482
398.38	0.3375	0.337667	0.242589	0.243816	0.143666	0.143182	0.0518033	0.0499966	0.0838423	0.0827434
398.58	0.337046	0.337648	0.24208	0.243802	0.143897	0.143174	0.0514167	0.0499937	0.0832506	0.0827386
398.78	0.337083	0.337628	0.241907	0.243787	0.143609	0.143165	0.0512527	0.0499908	0.0834299	0.0827338
398.98	0.336287	0.337609	0.241333	0.243773	0.142984	0.143157	0.0510555	0.0499879	0.082788	0.0827291
399.18	0.336275	0.337589	0.241433	0.243759	0.142914	0.143149	0.0512055	0.0499851	0.0828815	0.0827243
399.38	0.336544	0.33757	0.241918	0.243745	0.143209	0.14314	0.0514915	0.0499822	0.0828645	0.0827195
399.58	0.337102	0.33755	0.242208	0.243731	0.143076	0.143132	0.0515879	0.0499793	0.0835073	0.0827147
[truncated: 1,001 more rows]

## Sheet: Figure 1g
Time(s)	147.5nM	147.5nM	73.75nM	73.75nM	36.875nM	36.875nM	18.4375nM	18.4375nM
0	0	0	0	0	0	0	0	0
0.2	-0.00053764	0.00075303	-0.00094153	0.00037119	-6.534e-05	0.00017637	-0.00086645	8.707e-05
0.4	-0.00107818	0.00150431	-0.00206233	0.00074194	-0.00061455	0.00035263	-0.00115844	0.00017411
0.6	-0.00157748	0.00225384	-0.00316872	0.00111223	-0.00112564	0.00052877	-0.0019679	0.00026111
0.8	-0.00145109	0.00300164	-0.00394451	0.00148207	-0.00107938	0.0007048	-0.00267568	0.00034808
1	-0.00131041	0.00374769	-0.00486583	0.00185147	-0.00136541	0.00088071	-0.00301967	0.00043502
1.2	-0.00099413	0.00449202	-0.0050725	0.00222041	-0.00136546	0.0010565	-0.0031817	0.00052192
1.4	-0.00098856	0.00523462	-0.00523257	0.00258891	-0.00183472	0.00123218	-0.00360336	0.00060879
1.6	-0.00058864	0.00597549	-0.00541628	0.00295696	-0.00211381	0.00140774	-0.00378653	0.00069563
1.8	1.792e-05	0.00671464	-0.00523851	0.00332456	-0.00232196	0.00158319	-0.00392298	0.00078243
2	0.00068128	0.00745208	-0.00444738	0.00369172	-0.00240383	0.00175851	-0.003503	0.0008692
2.2	0.00198512	0.0081878	-0.00301747	0.00405843	-0.00188741	0.00193373	-0.00267267	0.00095594
2.4	0.00324302	0.00892182	-0.00185972	0.00442469	-0.00142692	0.00210883	-0.00196385	0.00104264
2.6	0.00408798	0.00965413	-0.00160542	0.00479051	-0.00163454	0.00228381	-0.00182546	0.00112931
2.8	0.00483418	0.0103847	-0.00089502	0.00515589	-0.00155428	0.00245867	-0.00188415	0.00121595
3	0.00552595	0.0111136	-0.00071551	0.00552082	-0.00166816	0.00263343	-0.00207157	0.00130256
3.2	0.00672842	0.0118409	-0.00011947	0.00588531	-0.00092871	0.00280806	-0.00156757	0.00138913
3.4	0.00744283	0.0125664	0.00022179	0.00624935	-0.00075526	0.00298258	-0.0011298	0.00147566
3.6	0.00879256	0.0132902	0.00101463	0.00661296	-7.28e-06	0.00315699	-0.00014122	0.00156217
3.8	0.0103283	0.0140124	0.00223652	0.00697612	0.00119384	0.00333128	0.00082438	0.00164864
4	0.0116658	0.0147329	0.00314838	0.00733884	0.00134504	0.00350545	0.00091118	0.00173508
4.2	0.012457	0.0154517	0.00339908	0.00770112	0.00155995	0.00367951	0.00073817	0.00182148
4.4	0.0136994	0.0161689	0.00340069	0.00806296	0.00137506	0.00385345	0.0010576	0.00190786
4.6	0.0151908	0.0168843	0.00389755	0.00842436	0.00186969	0.00402728	0.00093257	0.00199419
4.8	0.0163482	0.0175982	0.00446033	0.00878532	0.0022846	0.004201	0.00081998	0.0020805
5	0.0167735	0.0183103	0.00468997	0.00914585	0.00198965	0.0043746	0.0009393	0.00216677
5.2	0.0172796	0.0190208	0.00522371	0.00950593	0.00214705	0.00454809	0.00067094	0.00225301
5.4	0.0180295	0.0197297	0.00569447	0.00986558	0.00197827	0.00472146	0.00043363	0.00233922
5.6	0.0185921	0.0204369	0.00577258	0.0102248	0.00201243	0.00489471	8.912e-05	0.00242539
5.8	0.0193178	0.0211425	0.00647596	0.0105836	0.00240732	0.00506786	0.00038283	0.00251153
6	0.0199525	0.0218464	0.00755282	0.0109419	0.00282577	0.00524088	0.00113761	0.00259764
6.2	0.0206228	0.0225487	0.00801499	0.0112998	0.00288975	0.0054138	0.00121632	0.00268372
6.4	0.0211018	0.0232494	0.00838892	0.0116573	0.00328243	0.0055866	0.00164065	0.00276976
6.6	0.0214582	0.0239484	0.00775469	0.0120143	0.00297082	0.00575928	0.00118214	0.00285577
6.8	0.0215264	0.0246458	0.00780362	0.0123709	0.00308452	0.00593185	0.00072005	0.00294174
7	0.0219953	0.0253416	0.00821499	0.0127271	0.00349354	0.00610431	0.00101902	0.00302768
7.2	0.0227444	0.0260358	0.00894165	0.0130828	0.00429717	0.00627665	0.0013039	0.00311359
7.4	0.0235979	0.0267284	0.00930138	0.0134381	0.00479838	0.00644888	0.00157759	0.00319947
7.6	0.0249305	0.0274193	0.010143	0.013793	0.00553155	0.006621	0.00181748	0.00328531
7.8	0.026364	0.0281087	0.0104416	0.0141474	0.00578416	0.006793	0.00176889	0.00337113
8	0.0270404	0.0287965	0.0101633	0.0145014	0.0053406	0.00696489	0.00067783	0.0034569
8.2	0.0279478	0.0294826	0.0101228	0.014855	0.00544459	0.00713666	0.00025925	0.00354265
8.4	0.0294445	0.0301672	0.0114539	0.0152082	0.00567096	0.00730833	0.00084671	0.00362836
8.6	0.0300068	0.0308502	0.0119953	0.0155609	0.00589523	0.00747987	0.00084913	0.00371404
8.8	0.0302043	0.0315316	0.0126589	0.0159132	0.00592172	0.00765131	0.00072829	0.00379969
9	0.0306929	0.0322114	0.0134721	0.016265	0.00627493	0.00782263	0.00131833	0.0038853
9.2	0.0319098	0.0328896	0.0144976	0.0166165	0.00701672	0.00799384	0.00152803	0.00397088
9.4	0.0330858	0.0335662	0.015793	0.0169675	0.00753069	0.00816494	0.00224267	0.00405643
9.6	0.0332524	0.0342413	0.016464	0.0173181	0.00746616	0.00833592	0.00219098	0.00414195
9.8	0.0340172	0.0349148	0.0174433	0.0176682	0.00791833	0.00850679	0.0028061	0.00422743
10	0.0345497	0.0355868	0.0177372	0.018018	0.00789176	0.00867754	0.00312747	0.00431288
10.2	0.0349327	0.0362572	0.0178729	0.0183673	0.00767054	0.00884819	0.00314471	0.00439829
10.4	0.0356154	0.036926	0.0183942	0.0187162	0.00798472	0.00901872	0.0036859	0.00448368
10.6	0.0359239	0.0375933	0.0177657	0.0190646	0.00732188	0.00918914	0.00318267	0.00456903
10.8	0.0361832	0.038259	0.018579	0.0194127	0.00780628	0.00935944	0.00327944	0.00465435
11	0.0364726	0.0389232	0.0186889	0.0197603	0.0078924	0.00952964	0.00347342	0.00473964
11.2	0.0371414	0.0395859	0.018859	0.0201075	0.0083183	0.00969972	0.00331604	0.00482489
11.4	0.037808	0.040247	0.0192514	0.0204542	0.00869841	0.00986969	0.00340244	0.00491011
11.6	0.038265	0.0409065	0.0186876	0.0208006	0.00858193	0.0100395	0.00329108	0.0049953
11.8	0.0395017	0.0415646	0.0190901	0.0211465	0.00894948	0.0102093	0.0036375	0.00508045
12	0.0401127	0.0422211	0.0189149	0.021492	0.00914387	0.0103789	0.00360879	0.00516558
12.2	0.0408489	0.0428761	0.0192643	0.0218371	0.00910213	0.0105484	0.00395288	0.00525067
12.4	0.0413724	0.0435295	0.0197447	0.0221818	0.00885162	0.0107178	0.00440009	0.00533572
12.6	0.0417496	0.0441815	0.0192329	0.022526	0.00872772	0.0108871	0.00417414	0.00542075
12.8	0.0424724	0.0448319	0.0201053	0.0228699	0.00916539	0.0110563	0.00462059	0.00550574
13	0.0435358	0.0454809	0.0209935	0.0232133	0.00969734	0.0112254	0.00476798	0.0055907
13.2	0.0445802	0.0461283	0.0215876	0.0235563	0.0100579	0.0113944	0.00449588	0.00567563
13.4	0.0450701	0.0467742	0.0216771	0.0238989	0.010454	0.0115632	0.0041459	0.00576052
13.6	0.0461052	0.0474186	0.0222656	0.024241	0.0109887	0.0117319	0.00376531	0.00584539
13.8	0.0472588	0.0480615	0.0226702	0.0245828	0.0115958	0.0119006	0.00376335	0.00593022
14	0.0485614	0.0487029	0.0232859	0.0249241	0.0123093	0.0120691	0.00421647	0.00601501
14.2	0.0493593	0.0493429	0.0239811	0.025265	0.0120427	0.0122375	0.00418332	0.00609978
14.4	0.0503399	0.0499813	0.0245082	0.0256055	0.0124102	0.0124058	0.00463073	0.00618451
14.6	0.051009	0.0506183	0.0248838	0.0259456	0.0128027	0.012574	0.00488018	0.00626921
14.8	0.0511022	0.0512538	0.0251705	0.0262853	0.0128956	0.012742	0.00483314	0.00635388
15	0.0509123	0.0518878	0.0246843	0.0266246	0.0124749	0.01291	0.00461393	0.00643851
15.2	0.051145	0.0525203	0.0249788	0.0269634	0.0127606	0.0130779	0.00440949	0.00652311
15.4	0.0513149	0.0531514	0.0253949	0.0273019	0.0124753	0.0132456	0.00450728	0.00660768
15.6	0.0514916	0.053781	0.0254437	0.0276399	0.0122727	0.0134132	0.00473973	0.00669222
15.8	0.0521797	0.0544091	0.0264312	0.0279775	0.0125541	0.0135807	0.00535067	0.00677673
16	0.0520741	0.0550358	0.0262097	0.0283147	0.0120303	0.0137481	0.00527067	0.0068612
16.2	0.0522012	0.055661	0.0260269	0.0286515	0.0107505	0.0139154	0.00482397	0.00694564
16.4	0.0520775	0.0562848	0.0262682	0.0289879	0.0101274	0.0140826	0.00445023	0.00703005
16.6	0.0531482	0.0569071	0.0270581	0.0293239	0.0103346	0.0142497	0.00473711	0.00711442
16.8	0.0536692	0.057528	0.0278493	0.0296595	0.0108303	0.0144167	0.00447626	0.00719877
17	0.0548134	0.0581475	0.0285269	0.0299947	0.0111463	0.0145835	0.0041981	0.00728308
17.2	0.0559064	0.0587655	0.029304	0.0303294	0.012162	0.0147503	0.00464831	0.00736736
17.4	0.0570085	0.059382	0.0298539	0.0306638	0.0131124	0.0149169	0.00494848	0.0074516
17.6	0.0585593	0.0599972	0.0308404	0.0309977	0.0138013	0.0150834	0.0056006	0.00753582
17.8	0.0597628	0.0606109	0.0315513	0.0313313	0.0143688	0.0152498	0.00616742	0.00762
18	0.0612118	0.0612232	0.0321649	0.0316644	0.0154661	0.0154161	0.00675282	0.00770415
18.2	0.0618705	0.061834	0.0321454	0.0319971	0.0155935	0.0155823	0.00702245	0.00778826
18.4	0.0625083	0.0624435	0.0320818	0.0323295	0.0160897	0.0157484	0.00761421	0.00787235
18.6	0.0631332	0.0630515	0.032513	0.0326614	0.016759	0.0159144	0.00806924	0.0079564
18.8	0.0635531	0.0636581	0.0322858	0.0329929	0.0170147	0.0160803	0.00787338	0.00804042
19	0.0639433	0.0642633	0.0325651	0.033324	0.0174236	0.016246	0.00803632	0.00812441
19.2	0.0646332	0.0648671	0.0328635	0.0336547	0.0175505	0.0164116	0.00803185	0.00820837
19.4	0.0649071	0.0654695	0.0331244	0.0339851	0.0174739	0.0165772	0.00824075	0.00829229
19.6	0.0655143	0.0660705	0.0333807	0.034315	0.0176764	0.0167426	0.00864054	0.00837618
19.8	0.0658066	0.0666701	0.0334419	0.0346445	0.0171794	0.0169079	0.00828405	0.00846004
20	0.0664214	0.0672683	0.0335195	0.0349736	0.0165892	0.0170731	0.00780041	0.00854387
20.2	0.0663953	0.0678651	0.0333382	0.0353023	0.0155395	0.0172382	0.00723412	0.00862766
20.4	0.0665927	0.0684606	0.0340547	0.0356306	0.0154599	0.0174032	0.00697467	0.00871143
20.6	0.0678147	0.0690546	0.0349786	0.0359585	0.0156232	0.0175681	0.00726412	0.00879516
20.8	0.067734	0.0696473	0.0354055	0.0362861	0.0157029	0.0177329	0.0068936	0.00887886
21	0.0685379	0.0702386	0.0357703	0.0366132	0.0156693	0.0178976	0.0074592	0.00896252
21.2	0.0690883	0.0708285	0.0363161	0.0369399	0.0158993	0.0180621	0.00769944	0.00904616
21.4	0.0695373	0.0714171	0.0365915	0.0372662	0.0155398	0.0182266	0.00749251	0.00912976
21.6	0.0699564	0.0720043	0.0367563	0.0375921	0.0153495	0.0183909	0.00767163	0.00921333
21.8	0.07098	0.0725901	0.0376503	0.0379177	0.0158698	0.0185551	0.00801251	0.00929687
22	0.0715884	0.0731746	0.0378334	0.0382428	0.016213	0.0187192	0.00819791	0.00938038
22.2	0.071718	0.0737577	0.0377021	0.0385676	0.0157859	0.0188833	0.00812852	0.00946385
22.4	0.0721136	0.0743394	0.0381931	0.0388919	0.0161929	0.0190471	0.0086	0.0095473
22.6	0.0724173	0.0749198	0.03844	0.0392159	0.0168529	0.019211	0.00838518	0.00963071
22.8	0.0726609	0.0754989	0.0383489	0.0395394	0.0171396	0.0193746	0.00814787	0.00971408
23	0.0731367	0.0760766	0.0383193	0.0398626	0.0174158	0.0195382	0.00824025	0.00979743
23.2	0.0739485	0.076653	0.0379808	0.0401854	0.0178915	0.0197017	0.00836252	0.00988075
23.4	0.0743949	0.077228	0.0382404	0.0405077	0.0184	0.019865	0.00845794	0.00996403
23.6	0.0754689	0.0778017	0.0385821	0.0408297	0.0189733	0.0200283	0.00851229	0.0100473
23.8	0.0761704	0.0783741	0.0391337	0.0411513	0.0197249	0.0201915	0.00848006	0.0101305
24	0.0764455	0.0789451	0.0392606	0.0414725	0.0197298	0.0203545	0.00844502	0.0102137
24.2	0.0766973	0.0795148	0.0397118	0.0417934	0.0199915	0.0205174	0.00861966	0.0102968
24.4	0.0781498	0.0800832	0.0410042	0.0421138	0.0210497	0.0206803	0.00945593	0.01038
24.6	0.0790153	0.0806503	0.0418027	0.0424338	0.0221566	0.020843	0.009993	0.0104631
24.8	0.0795304	0.081216	0.0426118	0.0427535	0.0225537	0.0210056	0.0101777	0.0105461
25	0.0806435	0.0817804	0.0433303	0.0430727	0.0227769	0.0211681	0.0106719	0.0106291
25.2	0.0815702	0.0823436	0.0443663	0.0433916	0.0230408	0.0213305	0.0106261	0.0107121
25.4	0.0820262	0.0829054	0.0451669	0.0437101	0.0228688	0.0214928	0.0108436	0.0107951
25.6	0.0827516	0.0834659	0.0455832	0.0440282	0.0229679	0.0216549	0.0115718	0.010878
25.8	0.0842285	0.0840251	0.0464948	0.0443459	0.0232823	0.021817	0.0121515	0.0109609
26	0.0844218	0.084583	0.046359	0.0446633	0.0228417	0.021979	0.0123305	0.0110438
26.2	0.0850816	0.0851396	0.0467533	0.0449802	0.022855	0.0221409	0.0125989	0.0111266
26.4	0.0853896	0.085695	0.0472412	0.0452967	0.0231106	0.0223026	0.0127721	0.0112094
26.6	0.0859371	0.086249	0.0475012	0.0456129	0.0229101	0.0224643	0.0122959	0.0112922
26.8	0.0863322	0.0868017	0.0475943	0.0459287	0.0226342	0.0226258	0.0123817	0.011375
27	0.0873382	0.0873532	0.0477435	0.0462441	0.0227933	0.0227872	0.0123655	0.0114577
27.2	0.0878281	0.0879034	0.0478082	0.0465592	0.0231072	0.0229485	0.0123116	0.0115403
27.4	0.0880756	0.0884523	0.0480533	0.0468738	0.0230649	0.0231098	0.0120881	0.011623
27.6	0.0884525	0.0889999	0.0479707	0.047188	0.0231575	0.0232709	0.0117721	0.0117056
27.8	0.0890661	0.0895463	0.0481145	0.0475019	0.0232492	0.0234319	0.0121374	0.0117882
28	0.089278	0.0900914	0.048311	0.0478154	0.0232731	0.0235928	0.0120843	0.0118707
28.2	0.0901008	0.0906352	0.0483906	0.0481285	0.0231099	0.0237536	0.0116532	0.0119533
28.4	0.0904004	0.0911778	0.048191	0.0484413	0.0234101	0.0239143	0.0114662	0.0120358
28.6	0.0905394	0.091719	0.0485365	0.0487536	0.0237393	0.0240748	0.0108782	0.0121182
28.8	0.0908475	0.0922591	0.0485234	0.0490656	0.0232894	0.0242353	0.0102708	0.0122006
29	0.0914378	0.0927979	0.0490766	0.0493772	0.0236811	0.0243957	0.010179	0.012283
29.2	0.0917472	0.0933354	0.0490974	0.0496884	0.023525	0.0245559	0.00979507	0.0123654
29.4	0.0920797	0.0938717	0.0485691	0.0499993	0.0232294	0.0247161	0.00972399	0.0124477
29.6	0.0933343	0.0944068	0.0493412	0.0503097	0.0239851	0.0248762	0.0104099	0.01253
29.8	0.0939529	0.0949406	0.0494593	0.0506198	0.0237558	0.0250361	0.0105461	0.0126123
30	0.0942804	0.0954731	0.0494242	0.0509295	0.0240096	0.025196	0.0105706	0.0126945
30.2	0.095409	0.0960045	0.0505955	0.0512388	0.0248518	0.0253557	0.01141	0.0127767
30.4	0.0960736	0.0965345	0.0513417	0.0515478	0.0252086	0.0255153	0.0117312	0.0128589
30.6	0.0965711	0.0970634	0.051981	0.0518564	0.0254516	0.0256748	0.0123496	0.0129411
30.8	0.0966058	0.097591	0.0519864	0.0521646	0.0253039	0.0258343	0.0124204	0.0130232
31	0.0972681	0.0981175	0.0526558	0.0524724	0.0258678	0.0259936	0.0125378	0.0131052
31.2	0.0975409	0.0986426	0.0532891	0.0527799	0.0264368	0.0261528	0.0131212	0.0131873
31.4	0.0976273	0.0991666	0.0537175	0.053087	0.0265344	0.0263119	0.0133099	0.0132693
31.6	0.098487	0.0996894	0.0544334	0.0533937	0.0269144	0.0264709	0.0138884	0.0133513
31.8	0.099367	0.100211	0.0552165	0.0537	0.0274658	0.0266298	0.0150037	0.0134332
32	0.100021	0.100731	0.0560504	0.054006	0.0283262	0.0267886	0.0152422	0.0135152
32.2	0.099869	0.10125	0.0559339	0.0543116	0.0281768	0.0269472	0.0152481	0.013597
32.4	0.0994211	0.101768	0.0561273	0.0546168	0.0287934	0.0271058	0.0151604	0.0136789
32.6	0.0997886	0.102285	0.0570388	0.0549216	0.0290987	0.0272643	0.0148856	0.0137607
32.8	0.100498	0.102801	0.0572643	0.0552261	0.0290926	0.0274227	0.0147944	0.0138425
33	0.101343	0.103315	0.0581375	0.0555302	0.0296913	0.0275809	0.0148222	0.0139243
33.2	0.101755	0.103828	0.058233	0.055834	0.0294515	0.0277391	0.01432	0.014006
33.4	0.102725	0.10434	0.0588248	0.0561374	0.0298914	0.0278971	0.014589	0.0140877
33.6	0.103978	0.104851	0.0602519	0.0564404	0.0303081	0.0280551	0.0149625	0.0141694
33.8	0.104525	0.10536	0.0597778	0.056743	0.0300401	0.028213	0.0150403	0.014251
34	0.105639	0.105869	0.0599453	0.0570453	0.030529	0.0283707	0.0155826	0.0143326
34.2	0.106204	0.106376	0.0600461	0.0573472	0.0305809	0.0285283	0.016045	0.0144142
34.4	0.106773	0.106882	0.0600197	0.0576487	0.030412	0.0286859	0.0162245	0.0144958
34.6	0.10709	0.107386	0.0603865	0.0579499	0.0302622	0.0288433	0.0163673	0.0145773
34.8	0.107832	0.10789	0.060196	0.0582507	0.0302657	0.0290006	0.0163241	0.0146588
35	0.108275	0.108393	0.0599817	0.0585511	0.0298733	0.0291578	0.0160823	0.0147402
35.2	0.109153	0.108894	0.0604551	0.0588512	0.0300434	0.029315	0.01675	0.0148216
35.4	0.109341	0.109394	0.0601805	0.0591509	0.0293915	0.029472	0.0161656	0.014903
35.6	0.110303	0.109893	0.0603494	0.0594503	0.0290609	0.0296289	0.0165461	0.0149844
35.8	0.111084	0.110391	0.060866	0.0597492	0.0295586	0.0297857	0.0167543	0.0150657
36	0.111587	0.110888	0.0612138	0.0600478	0.0296811	0.0299424	0.0165473	0.015147
36.2	0.110529	0.111383	0.0604303	0.0603461	0.0290056	0.030099	0.0157497	0.0152283
36.4	0.110179	0.111878	0.0606394	0.060644	0.0283975	0.0302555	0.0147182	0.0153095
36.6	0.110328	0.112371	0.0607324	0.0609415	0.0283019	0.0304119	0.0143213	0.0153907
36.8	0.110645	0.112863	0.0605798	0.0612387	0.0283166	0.0305682	0.0140373	0.0154719
37	0.110967	0.113354	0.0608163	0.0615355	0.0284028	0.0307244	0.0140895	0.015553
37.2	0.111041	0.113844	0.0615611	0.061832	0.0284339	0.0308805	0.0138619	0.0156341
37.4	0.111591	0.114332	0.0622936	0.062128	0.0289338	0.0310364	0.0146984	0.0157152
37.6	0.112399	0.11482	0.0632689	0.0624238	0.0293482	0.0311923	0.0151066	0.0157962
37.8	0.112419	0.115306	0.0630022	0.0627192	0.0296792	0.0313481	0.0151544	0.0158773
38	0.11289	0.115792	0.0631832	0.0630142	0.0301438	0.0315038	0.0155325	0.0159582
38.2	0.113489	0.116276	0.0633847	0.0633088	0.0309498	0.0316593	0.0154353	0.0160392
38.4	0.114305	0.116759	0.0645179	0.0636031	0.0317243	0.0318148	0.0161426	0.0161201
38.6	0.115088	0.117241	0.0653021	0.063897	0.0323266	0.0319702	0.0170129	0.016201
38.8	0.11544	0.117721	0.0650336	0.0641906	0.0325819	0.0321254	0.0171027	0.0162819
39	0.116315	0.118201	0.065573	0.0644838	0.0329036	0.0322806	0.0170018	0.0163627
39.2	0.117502	0.11868	0.0665767	0.0647767	0.0337351	0.0324356	0.0176508	0.0164435
39.4	0.118515	0.119157	0.0670242	0.0650692	0.0339089	0.0325906	0.0175821	0.0165243
39.6	0.119542	0.119633	0.0677795	0.0653614	0.0342324	0.0327454	0.0182186	0.016605
39.8	0.120635	0.120109	0.0690011	0.0656532	0.0350741	0.0329002	0.0182154	0.0166857
40	0.121193	0.120583	0.0693555	0.0659446	0.0349494	0.0330548	0.0182141	0.0167664
40.2	0.12161	0.121056	0.0696631	0.0662357	0.0348574	0.0332094	0.0180338	0.016847
40.4	0.121997	0.121528	0.0700889	0.0665265	0.0348233	0.0333638	0.0177177	0.0169276
40.6	0.122514	0.121998	0.0701563	0.0668169	0.0354618	0.0335182	0.0181167	0.0170082
40.8	0.122818	0.122468	0.0699324	0.0671069	0.0352483	0.0336724	0.0184117	0.0170888
41	0.123234	0.122937	0.0701524	0.0673966	0.0353147	0.0338265	0.0184069	0.0171693
41.2	0.123313	0.123405	0.0703601	0.0676859	0.0356677	0.0339806	0.0184207	0.0172498
41.4	0.123393	0.123871	0.070567	0.0679749	0.0357567	0.0341345	0.0186154	0.0173302
41.6	0.123949	0.124336	0.0714654	0.0682635	0.035997	0.0342884	0.0186604	0.0174107
41.8	0.124188	0.124801	0.071492	0.0685518	0.036408	0.0344421	0.0185212	0.0174911
42	0.124819	0.125264	0.0715183	0.0688397	0.0369189	0.0345957	0.0186653	0.0175714
42.2	0.125079	0.125726	0.0716391	0.0691273	0.0371643	0.0347492	0.0184424	0.0176518
42.4	0.125422	0.126187	0.0723059	0.0694145	0.0372041	0.0349027	0.0188539	0.0177321
42.6	0.12571	0.126647	0.0720892	0.0697014	0.037054	0.035056	0.0188144	0.0178123
42.8	0.125913	0.127106	0.0723707	0.0699879	0.0375481	0.0352092	0.0186418	0.0178926
43	0.126537	0.127564	0.0727572	0.0702741	0.0378405	0.0353623	0.0187265	0.0179728
43.2	0.127012	0.128021	0.0731928	0.0705599	0.0378915	0.0355154	0.0191159	0.018053
43.4	0.128047	0.128476	0.073832	0.0708454	0.0381018	0.0356683	0.0193152	0.0181331
43.6	0.128205	0.128931	0.0743743	0.0711306	0.0379308	0.0358211	0.0193344	0.0182132
43.8	0.129314	0.129385	0.0749493	0.0714154	0.0380109	0.0359738	0.0197573	0.0182933
44	0.130048	0.129837	0.0748667	0.0716998	0.0380057	0.0361264	0.020063	0.0183734
44.2	0.130848	0.130289	0.0748653	0.0719839	0.0380297	0.0362789	0.0198447	0.0184534
44.4	0.13078	0.130739	0.0741536	0.0722677	0.0376993	0.0364314	0.0193687	0.0185334
44.6	0.131025	0.131189	0.0737118	0.0725511	0.0377997	0.0365837	0.0196029	0.0186134
44.8	0.131188	0.131637	0.0731546	0.0728342	0.0376056	0.0367359	0.0197634	0.0186933
45	0.131615	0.132084	0.0732037	0.0731169	0.0376024	0.036888	0.0196994	0.0187732
45.2	0.132041	0.132531	0.0738899	0.0733993	0.0377358	0.03704	0.0202303	0.0188531
45.4	0.132562	0.132976	0.0753212	0.0736813	0.0386216	0.0371919	0.0205999	0.0189329
45.6	0.133048	0.13342	0.076326	0.073963	0.0385996	0.0373437	0.0207835	0.0190127
45.8	0.133087	0.133864	0.0762603	0.0742444	0.0388367	0.0374954	0.0205059	0.0190925
46	0.133427	0.134306	0.0764579	0.0745254	0.0391036	0.0376471	0.0205143	0.0191723
46.2	0.133877	0.134747	0.0771088	0.074806	0.0391447	0.0377986	0.0207893	0.019252
46.4	0.134422	0.135187	0.0772744	0.0750864	0.0391942	0.03795	0.0206946	0.0193317
46.6	0.134698	0.135626	0.0770839	0.0753663	0.0389831	0.0381013	0.0203742	0.0194114
46.8	0.134925	0.136064	0.0777007	0.075646	0.0392517	0.0382525	0.0205343	0.019491
47	0.13507	0.136501	0.0780653	0.0759253	0.0392182	0.0384036	0.020739	0.0195706
47.2	0.135641	0.136937	0.0785022	0.0762043	0.0392463	0.0385546	0.0212415	0.0196502
47.4	0.135912	0.137372	0.0784784	0.0764829	0.039257	0.0387055	0.0213397	0.0197297
47.6	0.136141	0.137806	0.0785581	0.0767612	0.0392964	0.0388564	0.0215155	0.0198092
47.8	0.137085	0.138239	0.0785961	0.0770392	0.0395016	0.0390071	0.0220227	0.0198887
48	0.137516	0.138672	0.0787798	0.0773168	0.0395993	0.0391577	0.0217366	0.0199681
48.2	0.137683	0.139102	0.0787617	0.0775941	0.0394835	0.0393082	0.0211432	0.0200475
48.4	0.138044	0.139533	0.0790813	0.077871	0.0395643	0.0394586	0.0211359	0.0201269
48.6	0.138215	0.139961	0.0791975	0.0781476	0.0398402	0.0396089	0.0211418	0.0202063
48.8	0.139011	0.14039	0.0800373	0.0784239	0.0399978	0.0397592	0.0214986	0.0202856
49	0.139641	0.140817	0.0808441	0.0786998	0.0404153	0.0399093	0.0216915	0.0203649
49.2	0.140051	0.141243	0.0816918	0.0789754	0.0411293	0.0400593	0.021453	0.0204442
49.4	0.140393	0.141668	0.0824089	0.0792507	0.0417322	0.0402092	0.0215043	0.0205234
49.6	0.140546	0.142092	0.0826387	0.0795256	0.0414529	0.040359	0.0212425	0.0206026
49.8	0.140873	0.142515	0.0829363	0.0798002	0.0425358	0.0405088	0.0216367	0.0206818
50	0.141678	0.142937	0.083581	0.0800745	0.0434106	0.0406584	0.0221311	0.0207609
50.2	0.142466	0.143358	0.0841639	0.0803484	0.0436774	0.0408079	0.0223582	0.02084
50.4	0.142659	0.143778	0.0839518	0.080622	0.0437955	0.0409573	0.0219231	0.0209191
50.6	0.143125	0.144197	0.0841132	0.0808953	0.0440536	0.0411067	0.0221375	0.0209982
50.8	0.143424	0.144616	0.0847293	0.0811682	0.044581	0.0412559	0.0227301	0.0210772
51	0.143681	0.145033	0.0849707	0.0814408	0.0450034	0.041405	0.0232141	0.0211562
51.2	0.143839	0.145449	0.0851935	0.0817131	0.0450653	0.041554	0.0237643	0.0212351
51.4	0.143295	0.145864	0.0849368	0.081985	0.0448801	0.041703	0.0237337	0.0213141
51.6	0.143731	0.146279	0.085179	0.0822566	0.0451071	0.0418518	0.0237811	0.021393
51.8	0.143994	0.146692	0.0853039	0.0825279	0.0448413	0.0420005	0.0238338	0.0214718
52	0.144422	0.147104	0.0859383	0.0827988	0.044838	0.0421492	0.0242368	0.0215507
52.2	0.14468	0.147516	0.0859785	0.0830695	0.0448195	0.0422977	0.0246777	0.0216295
52.4	0.145242	0.147926	0.0863937	0.0833398	0.0446357	0.0424462	0.0248279	0.0217083
52.6	0.145468	0.148336	0.0865576	0.0836097	0.0441241	0.0425945	0.0248654	0.021787
52.8	0.146517	0.148744	0.0870904	0.0838794	0.0440257	0.0427428	0.0252013	0.0218657
53	0.14744	0.149152	0.0875354	0.0841487	0.0442108	0.0428909	0.0251472	0.0219444
53.2	0.148026	0.149559	0.0874964	0.0844176	0.0438463	0.0430389	0.024841	0.0220231
53.4	0.148691	0.149964	0.0879811	0.0846863	0.0441577	0.0431869	0.0255288	0.0221017
53.6	0.149235	0.150369	0.0882589	0.0849546	0.0445267	0.0433347	0.0258258	0.0221803
53.8	0.150222	0.150773	0.0887117	0.0852226	0.0452431	0.0434825	0.0262724	0.0222589
54	0.151205	0.151176	0.0890506	0.0854903	0.0453188	0.0436302	0.0264339	0.0223374
54.2	0.152207	0.151578	0.0899859	0.0857577	0.0459262	0.0437777	0.0269556	0.0224159
54.4	0.153136	0.151979	0.0902799	0.0860247	0.046477	0.0439252	0.0270148	0.0224944
54.6	0.154093	0.152379	0.0905693	0.0862914	0.04699	0.0440726	0.0271095	0.0225729
54.8	0.154963	0.152778	0.0912975	0.0865578	0.047758	0.0442198	0.027283	0.0226513
55	0.155318	0.153176	0.0917221	0.0868238	0.0481277	0.044367	0.0271603	0.0227297
55.2	0.155828	0.153574	0.0927409	0.0870896	0.0489525	0.0445141	0.0275997	0.022808
55.4	0.155953	0.15397	0.0925486	0.087355	0.0489483	0.0446611	0.0273594	0.0228863
55.6	0.156832	0.154366	0.0926649	0.0876201	0.0496686	0.0448079	0.0273793	0.0229646
55.8	0.157017	0.15476	0.0927626	0.0878848	0.0501575	0.0449547	0.0274667	0.0230429
56	0.157295	0.155154	0.0930738	0.0881493	0.050508	0.0451014	0.028102	0.0231212
56.2	0.156796	0.155547	0.0925548	0.0884134	0.0504424	0.045248	0.027758	0.0231994
56.4	0.156828	0.155939	0.0927685	0.0886772	0.0502616	0.0453945	0.0272831	0.0232775
56.6	0.156648	0.156329	0.0932867	0.0889407	0.050287	0.0455409	0.0274257	0.0233557
56.8	0.156606	0.156719	0.0930213	0.0892038	0.050003	0.0456872	0.0268258	0.0234338
57	0.156318	0.157109	0.0927955	0.0894667	0.0499885	0.0458334	0.0268181	0.0235119
57.2	0.155471	0.157497	0.0921807	0.0897292	0.04934	0.0459795	0.0267582	0.0235899
57.4	0.155356	0.157884	0.0919878	0.0899914	0.0495256	0.0461255	0.0271862	0.023668
57.6	0.155445	0.15827	0.0920936	0.0902533	0.0492119	0.0462714	0.0268507	0.023746
57.8	0.155857	0.158656	0.0923673	0.0905148	0.0492402	0.0464172	0.0267711	0.0238239
58	0.156301	0.159041	0.0929834	0.0907761	0.049215	0.0465629	0.0271173	0.0239019
58.2	0.156888	0.159424	0.0939065	0.091037	0.0497474	0.0467086	0.02782	0.0239798
58.4	0.157533	0.159807	0.0941415	0.0912976	0.0496026	0.0468541	0.0275827	0.0240577
58.6	0.158632	0.160189	0.0947957	0.0915579	0.0503572	0.0469995	0.0280134	0.0241355
58.8	0.159545	0.16057	0.0956911	0.0918179	0.0509049	0.0471449	0.0281961	0.0242133
59	0.160466	0.16095	0.0965112	0.0920776	0.0513952	0.0472901	0.0282779	0.0242911
59.2	0.161262	0.161329	0.0973541	0.0923369	0.0520801	0.0474352	0.0285217	0.0243689
59.4	0.161713	0.161708	0.0974623	0.092596	0.0519836	0.0475803	0.0287952	0.0244466
59.6	0.162568	0.162085	0.0979271	0.0928547	0.0526582	0.0477252	0.0289883	0.0245243
59.8	0.162562	0.162462	0.0980554	0.0931131	0.0525612	0.0478701	0.028818	0.024602
60	0.162617	0.162838	0.0981734	0.0933712	0.0521944	0.0480149	0.0288047	0.0246796
60.2	0.16293	0.163213	0.098526	0.093629	0.0524118	0.0481595	0.0288492	0.0247572
60.4	0.162991	0.163587	0.0986921	0.0938864	0.0520309	0.0483041	0.0283793	0.0248348
60.6	0.162378	0.16396	0.0985917	0.0941436	0.0517003	0.0484486	0.0280834	0.0249124
60.8	0.16213	0.164332	0.0982254	0.0944004	0.0511212	0.048593	0.0276539	0.0249899
61	0.161977	0.164704	0.0979013	0.094657	0.051254	0.0487372	0.0280641	0.0250674
61.2	0.161781	0.165074	0.0980104	0.0949132	0.05026	0.0488814	0.0273696	0.0251448
61.4	0.162272	0.165444	0.0983633	0.0951691	0.0506073	0.0490255	0.0274535	0.0252223
61.6	0.162557	0.165813	0.0986958	0.0954247	0.0505633	0.0491695	0.0270219	0.0252997
61.8	0.163056	0.166181	0.0991673	0.09568	0.0510198	0.0493134	0.0276018	0.025377
62	0.163782	0.166548	0.0999957	0.0959349	0.051854	0.0494572	0.0280968	0.0254544
62.2	0.163845	0.166914	0.100299	0.0961896	0.0523422	0.0496009	0.0284793	0.0255317
62.4	0.16435	0.16728	0.100448	0.096444	0.0528363	0.0497446	0.0284169	0.025609
62.6	0.165005	0.167644	0.100593	0.096698	0.0535462	0.0498881	0.0286009	0.0256862
62.8	0.165063	0.168008	0.100315	0.0969518	0.0533065	0.0500315	0.0280835	0.0257635
63	0.165655	0.168371	0.100818	0.0972052	0.0538493	0.0501749	0.028375	0.0258407
63.2	0.165886	0.168733	0.10083	0.0974583	0.0537812	0.0503181	0.0284265	0.0259178
63.4	0.166768	0.169094	0.101332	0.0977111	0.0539653	0.0504612	0.0290376	0.025995
63.6	0.167256	0.169455	0.101162	0.0979636	0.0542576	0.0506043	0.0289695	0.0260721
63.8	0.167893	0.169814	0.101241	0.0982158	0.054282	0.0507472	0.0293027	0.0261491
64	0.168218	0.170173	0.101193	0.0984677	0.0538342	0.0508901	0.0294408	0.0262262
64.2	0.169148	0.170531	0.101443	0.0987193	0.0541465	0.0510329	0.0299298	0.0263032
64.4	0.169188	0.170888	0.101246	0.0989706	0.0539665	0.0511755	0.0296639	0.0263802
64.6	0.169614	0.171244	0.101648	0.0992216	0.053933	0.0513181	0.0299498	0.0264571
64.8	0.170298	0.171599	0.101859	0.0994722	0.0537081	0.0514606	0.030119	0.0265341
65	0.171367	0.171954	0.102415	0.0997226	0.0540014	0.051603	0.0304639	0.026611
65.2	0.172006	0.172308	0.103455	0.0999727	0.0542827	0.0517453	0.0306768	0.0266878
65.4	0.173228	0.17266	0.104058	0.100222	0.0554922	0.0518875	0.0314392	0.0267647
65.6	0.173803	0.173013	0.105123	0.100472	0.0561506	0.0520296	0.0318837	0.0268415
65.8	0.174595	0.173364	0.106349	0.100721	0.0570099	0.0521716	0.0326354	0.0269183
66	0.174977	0.173714	0.107134	0.10097	0.0576529	0.0523135	0.0324496	0.026995
66.2	0.175073	0.174064	0.107555	0.101218	0.0578559	0.0524553	0.0323371	0.0270718
66.4	0.175184	0.174413	0.107368	0.101467	0.0581317	0.0525971	0.0318969	0.0271485
66.6	0.17532	0.174761	0.107131	0.101715	0.0580551	0.0527387	0.0317442	0.0272251
66.8	0.175603	0.175108	0.107226	0.101962	0.0577929	0.0528803	0.0316793	0.0273017
67	0.176166	0.175454	0.107702	0.10221	0.0584054	0.0530217	0.0319576	0.0273784
67.2	0.176441	0.1758	0.107552	0.102457	0.0582597	0.0531631	0.0322519	0.0274549
67.4	0.176368	0.176145	0.107543	0.102703	0.0582995	0.0533044	0.0319455	0.0275315
67.6	0.176204	0.176489	0.106735	0.10295	0.058372	0.0534455	0.031671	0.027608
67.8	0.17682	0.176832	0.106675	0.103196	0.058245	0.0535866	0.0318494	0.0276845
68	0.17668	0.177174	0.106337	0.103442	0.0575309	0.0537276	0.031596	0.0277609
68.2	0.177168	0.177516	0.106443	0.103687	0.0573722	0.0538685	0.0313648	0.0278374
68.4	0.177427	0.177857	0.106456	0.103933	0.0571868	0.0540093	0.031052	0.0279138
68.6	0.177535	0.178197	0.106505	0.104178	0.0566394	0.05415	0.0306596	0.0279901
68.8	0.178187	0.178536	0.106554	0.104422	0.0569012	0.0542906	0.0309604	0.0280665
69	0.178663	0.178874	0.107018	0.104667	0.0572308	0.0544311	0.0312204	0.0281428
69.2	0.178506	0.179212	0.107125	0.104911	0.0576221	0.0545716	0.031069	0.0282191
69.4	0.179191	0.179549	0.107415	0.105154	0.0576521	0.0547119	0.0309092	0.0282953
69.6	0.179273	0.179885	0.108559	0.105398	0.0571584	0.0548521	0.031292	0.0283716
69.8	0.179501	0.18022	0.108654	0.105641	0.0572317	0.0549923	0.0316209	0.0284478
70	0.179366	0.180555	0.108845	0.105884	0.0573474	0.0551323	0.0314834	0.0285239
70.2	0.179027	0.180889	0.108986	0.106126	0.0573038	0.0552723	0.0315202	0.0286001
70.4	0.178907	0.181222	0.108999	0.106369	0.0576712	0.0554122	0.0321803	0.0286762
70.6	0.178903	0.181554	0.109073	0.106611	0.0577337	0.055552	0.0325974	0.0287522
70.8	0.179504	0.181885	0.109841	0.106853	0.0585155	0.0556916	0.0336063	0.0288283
71	0.179949	0.182216	0.110246	0.107094	0.0591992	0.0558312	0.0339445	0.0289043
71.2	0.180279	0.182546	0.110661	0.107335	0.0592411	0.0559707	0.0342442	0.0289803
71.4	0.180423	0.182875	0.11088	0.107576	0.0594535	0.0561101	0.0336178	0.0290563
71.6	0.181191	0.183203	0.111216	0.107816	0.0593411	0.0562495	0.0341141	0.0291322
71.8	0.181863	0.183531	0.111756	0.108057	0.0594208	0.0563887	0.0340612	0.0292081
72	0.182472	0.183858	0.112088	0.108297	0.0589958	0.0565278	0.0342011	0.029284
72.2	0.183139	0.184184	0.112866	0.108536	0.0588912	0.0566669	0.0341038	0.0293598
72.4	0.183943	0.184509	0.113547	0.108775	0.0592787	0.0568058	0.034088	0.0294356
72.6	0.183713	0.184834	0.113527	0.109015	0.0592181	0.0569447	0.0341143	0.0295114
72.8	0.184127	0.185158	0.113696	0.109253	0.059502	0.0570835	0.0343893	0.0295872
73	0.184581	0.185481	0.113758	0.109492	0.0595466	0.0572221	0.0342115	0.0296629
73.2	0.185007	0.185803	0.113595	0.10973	0.0595929	0.0573607	0.0341253	0.0297386
73.4	0.185732	0.186125	0.113568	0.109968	0.0592555	0.0574992	0.034362	0.0298143
73.6	0.185783	0.186445	0.113755	0.110206	0.0592219	0.0576376	0.0349243	0.0298899
73.8	0.185755	0.186766	0.113656	0.110443	0.0593637	0.0577759	0.0348825	0.0299655
74	0.186204	0.187085	0.113912	0.11068	0.0594768	0.0579141	0.0351604	0.0300411
74.2	0.186549	0.187403	0.114119	0.110917	0.0595913	0.0580523	0.0355287	0.0301167
74.4	0.187156	0.187721	0.114067	0.111153	0.0602629	0.0581903	0.0358438	0.0301922
74.6	0.187688	0.188038	0.114134	0.111389	0.0606555	0.0583282	0.0357966	0.0302677
74.8	0.188542	0.188355	0.114935	0.111625	0.061789	0.0584661	0.0366486	0.0303432
75	0.188362	0.18867	0.11441	0.111861	0.061675	0.0586039	0.0360274	0.0304186
75.2	0.188419	0.188985	0.113926	0.112096	0.0617456	0.0587415	0.0357967	0.030494
75.4	0.188663	0.1893	0.114115	0.112331	0.062087	0.0588791	0.0354858	0.0305694
75.6	0.189217	0.189613	0.114069	0.112566	0.0621876	0.0590166	0.0355307	0.0306447
75.8	0.189609	0.189926	0.114152	0.1128	0.0625285	0.059154	0.0351874	0.0307201
76	0.190382	0.190238	0.11446	0.113035	0.0625481	0.0592913	0.0351313	0.0307954
76.2	0.190706	0.190549	0.115245	0.113268	0.0629162	0.0594285	0.0347697	0.0308706
76.4	0.190919	0.190859	0.115756	0.113502	0.0632387	0.0595657	0.0347711	0.0309459
76.6	0.191111	0.191169	0.116472	0.113736	0.0637631	0.0597027	0.035275	0.0310211
76.8	0.191722	0.191478	0.117569	0.113969	0.0645502	0.0598397	0.0356103	0.0310963
77	0.19252	0.191787	0.118392	0.114201	0.0651791	0.0599765	0.0358319	0.0311714
77.2	0.192393	0.192095	0.118857	0.114434	0.0653226	0.0601133	0.035636	0.0312465
77.4	0.192507	0.192402	0.119409	0.114666	0.0654168	0.0602499	0.0358062	0.0313216
77.6	0.192783	0.192708	0.120398	0.114898	0.065791	0.0603865	0.0360555	0.0313967
77.8	0.19316	0.193013	0.121203	0.115129	0.0656299	0.060523	0.0361404	0.0314717
78	0.193349	0.193318	0.121358	0.115361	0.065647	0.0606594	0.0360114	0.0315467
78.2	0.193738	0.193622	0.122072	0.115592	0.0659931	0.0607958	0.0365964	0.0316217
78.4	0.193946	0.193926	0.122355	0.115823	0.0663188	0.060932	0.0366447	0.0316967
78.6	0.194334	0.194228	0.122865	0.116053	0.0667602	0.0610681	0.0372755	0.0317716
78.8	0.194696	0.19453	0.123032	0.116283	0.0673674	0.0612041	0.0377639	0.0318465
79	0.194072	0.194832	0.121917	0.116513	0.0667291	0.0613401	0.0370183	0.0319213
79.2	0.19426	0.195132	0.121389	0.116743	0.0665424	0.061476	0.0367381	0.0319962
79.4	0.194373	0.195432	0.121482	0.116972	0.0665407	0.0616117	0.0365974	0.032071
79.6	0.195273	0.195731	0.121018	0.117202	0.066412	0.0617474	0.0369619	0.0321458
79.8	0.195525	0.19603	0.120802	0.11743	0.0661393	0.061883	0.0367157	0.0322205
80	0.195643	0.196328	0.120879	0.117659	0.0661538	0.0620185	0.0365975	0.0322952
80.2	0.196118	0.196625	0.121365	0.117887	0.0665529	0.0621539	0.0370775	0.0323699
80.4	0.196531	0.196921	0.121723	0.118115	0.0668946	0.0622893	0.0375439	0.0324446
80.6	0.196815	0.197217	0.122168	0.118343	0.0671479	0.0624245	0.0374686	0.0325192
80.8	0.196512	0.197512	0.121758	0.11857	0.0670479	0.0625597	0.0370694	0.0325938
81	0.196639	0.197806	0.121774	0.118798	0.0668427	0.0626947	0.0367225	0.0326684
81.2	0.196629	0.1981	0.121728	0.119024	0.0666937	0.0628297	0.0361848	0.0327429
81.4	0.197117	0.198393	0.121779	0.119251	0.0669279	0.0629646	0.0365316	0.0328175
81.6	0.197063	0.198685	0.121527	0.119477	0.0669439	0.0630994	0.0359512	0.032892
81.8	0.197549	0.198977	0.122032	0.119704	0.0668749	0.0632341	0.0357489	0.0329664
82	0.197944	0.199268	0.122253	0.119929	0.0673485	0.0633687	0.0356301	0.0330408
82.2	0.198951	0.199558	0.12317	0.120155	0.0680596	0.0635032	0.0366384	0.0331153
82.4	0.199824	0.199848	0.123651	0.12038	0.0681801	0.0636377	0.0366363	0.0331896
82.6	0.200844	0.200137	0.124199	0.120605	0.0686935	0.063772	0.036973	0.033264
82.8	0.201469	0.200425	0.124614	0.12083	0.0690058	0.0639063	0.037123	0.0333383
83	0.201841	0.200713	0.125166	0.121054	0.069506	0.0640404	0.0374361	0.0334126
83.2	0.202701	0.201	0.125925	0.121278	0.0702442	0.0641745	0.037894	0.0334868
83.4	0.203064	0.201286	0.126436	0.121502	0.0712119	0.0643085	0.0386833	0.0335611
83.6	0.20392	0.201572	0.127422	0.121726	0.0718764	0.0644424	0.0396995	0.0336353
83.8	0.203937	0.201857	0.127867	0.121949	0.0722635	0.0645762	0.0399144	0.0337095
84	0.204826	0.202141	0.128765	0.122172	0.0732738	0.06471	0.0410455	0.0337836
84.2	0.205489	0.202425	0.129088	0.122395	0.0737032	0.0648436	0.0416472	0.0338577
84.4	0.205237	0.202708	0.128858	0.122618	0.0736268	0.0649771	0.0413395	0.0339318
84.6	0.205393	0.20299	0.129284	0.12284	0.0738884	0.0651106	0.0414507	0.0340059
84.8	0.20528	0.203272	0.129235	0.123062	0.0738938	0.065244	0.0417786	0.0340799
85	0.205492	0.203553	0.129135	0.123284	0.0733391	0.0653773	0.0411854	0.0341539
85.2	0.205767	0.203833	0.128822	0.123505	0.0733464	0.0655105	0.0412399	0.0342279
85.4	0.205907	0.204113	0.12878	0.123726	0.0734206	0.0656436	0.0412831	0.0343019
85.6	0.205841	0.204392	0.128846	0.123947	0.0732927	0.0657766	0.0408605	0.0343758
85.8	0.20668	0.20467	0.129593	0.124168	0.0735861	0.0659095	0.0411776	0.0344497
86	0.206834	0.204948	0.129612	0.124388	0.0737828	0.0660424	0.041234	0.0345236
86.2	0.206983	0.205225	0.129793	0.124608	0.0734636	0.0661752	0.041402	0.0345974
86.4	0.20727	0.205502	0.129807	0.124828	0.0729	0.0663078	0.0411722	0.0346712
86.6	0.207738	0.205777	0.130538	0.125048	0.0731205	0.0664404	0.0416162	0.034745
86.8	0.207814	0.206052	0.131084	0.125267	0.0733517	0.0665729	0.0417266	0.0348187
87	0.208288	0.206327	0.131363	0.125486	0.0734098	0.0667053	0.0415618	0.0348924
87.2	0.208585	0.206601	0.13154	0.125705	0.0735077	0.0668376	0.0413284	0.0349662
87.4	0.20869	0.206874	0.131911	0.125923	0.0740651	0.0669699	0.0414167	0.0350398
87.6	0.208567	0.207147	0.131963	0.126141	0.0733144	0.067102	0.0407686	0.0351135
87.8	0.208937	0.207419	0.132178	0.126359	0.0734821	0.0672341	0.0409112	0.0351871
88	0.209803	0.20769	0.133049	0.126577	0.07431	0.067366	0.041642	0.0352606
88.2	0.209821	0.207961	0.133009	0.126795	0.0740025	0.0674979	0.0413623	0.0353342
88.4	0.210237	0.208231	0.133313	0.127012	0.0741958	0.0676297	0.0414249	0.0354077
88.6	0.210195	0.208501	0.133709	0.127229	0.0741626	0.0677615	0.0416083	0.0354812
88.8	0.210117	0.208769	0.133335	0.127445	0.073587	0.0678931	0.0417627	0.0355547
89	0.210041	0.209038	0.13299	0.127662	0.0732093	0.0680246	0.0412066	0.0356281
89.2	0.210425	0.209305	0.133232	0.127878	0.0737526	0.0681561	0.0418078	0.0357015
89.4	0.21064	0.209572	0.133616	0.128094	0.0738887	0.0682874	0.0416777	0.0357749
89.6	0.210813	0.209839	0.134008	0.128309	0.0743802	0.0684187	0.0420817	0.0358483
89.8	0.211241	0.210104	0.133973	0.128525	0.0744503	0.0685499	0.0424036	0.0359216
90	0.211132	0.21037	0.133978	0.12874	0.074147	0.068681	0.0424425	0.0359949
90.2	0.211344	0.210634	0.133921	0.128954	0.0741827	0.068812	0.0424554	0.0360682
90.4	0.211406	0.210898	0.133842	0.129169	0.0739714	0.068943	0.0421791	0.0361414
90.6	0.211729	0.211161	0.134852	0.129383	0.0744251	0.0690738	0.0424822	0.0362147
90.8	0.211352	0.211424	0.134455	0.129597	0.0743214	0.0692046	0.0419689	0.0362879
91	0.211726	0.211686	0.134532	0.129811	0.074542	0.0693352	0.0416245	0.036361
91.2	0.21187	0.211948	0.13442	0.130025	0.0750066	0.0694658	0.0414809	0.0364341
91.4	0.212041	0.212208	0.134558	0.130238	0.0753046	0.0695963	0.0413058	0.0365072
91.6	0.212102	0.212469	0.134582	0.130451	0.0750545	0.0697267	0.0409216	0.0365803
91.8	0.212745	0.212728	0.135284	0.130664	0.0758183	0.0698571	0.0418206	0.0366534
92	0.213027	0.212987	0.135378	0.130876	0.0760703	0.0699873	0.0416961	0.0367264
92.2	0.213422	0.213246	0.13539	0.131088	0.0761027	0.0701174	0.0418323	0.0367994
92.4	0.213547	0.213504	0.135582	0.1313	0.0763602	0.0702475	0.0420517	0.0368723
92.6	0.213582	0.213761	0.135736	0.131512	0.0758704	0.0703775	0.041952	0.0369453
92.8	0.213988	0.214018	0.13584	0.131723	0.0758333	0.0705074	0.0419654	0.0370182
93	0.214614	0.214274	0.136037	0.131935	0.0759618	0.0706372	0.0420073	0.0370911
93.2	0.215322	0.214529	0.136163	0.132146	0.0760436	0.0707669	0.042247	0.0371639
93.4	0.216006	0.214784	0.136673	0.132356	0.0766833	0.0708966	0.0426751	0.0372368
93.6	0.216652	0.215038	0.136892	0.132567	0.0771672	0.0710261	0.0432718	0.0373095
93.8	0.217231	0.215292	0.137076	0.132777	0.07695	0.0711556	0.0433026	0.0373823
94	0.217569	0.215545	0.137319	0.132987	0.077125	0.071285	0.0429507	0.0374551
94.2	0.217916	0.215798	0.137508	0.133196	0.0775472	0.0714143	0.0430887	0.0375278
94.4	0.217993	0.216049	0.137966	0.133406	0.0773859	0.0715435	0.0427472	0.0376005
94.6	0.218075	0.216301	0.138322	0.133615	0.0778467	0.0716726	0.0428921	0.0376731
94.8	0.218211	0.216552	0.138062	0.133824	0.0778804	0.0718016	0.0427956	0.0377458
95	0.218605	0.216802	0.138329	0.134032	0.0786549	0.0719306	0.0428954	0.0378184
95.2	0.218712	0.217051	0.138249	0.134241	0.0786119	0.0720595	0.0431117	0.0378909
95.4	0.21917	0.2173	0.138881	0.134449	0.0788707	0.0721883	0.0433476	0.0379635
95.6	0.219595	0.217549	0.139288	0.134657	0.0789719	0.072317	0.0435253	0.038036
95.8	0.219774	0.217797	0.139428	0.134865	0.0789465	0.0724456	0.0436864	0.0381085
96	0.220228	0.218044	0.139931	0.135072	0.078642	0.0725741	0.0434823	0.0381809
96.2	0.220656	0.21829	0.140439	0.135279	0.0790199	0.0727026	0.0440803	0.0382534
96.4	0.220629	0.218537	0.141043	0.135486	0.0786816	0.0728309	0.0439605	0.0383258
96.6	0.220404	0.218782	0.141066	0.135693	0.0776391	0.0729592	0.0435077	0.0383982
96.8	0.221028	0.219027	0.141748	0.135899	0.0780329	0.0730874	0.0440422	0.0384705
97	0.221694	0.219272	0.141861	0.136105	0.0779695	0.0732155	0.0444732	0.0385428
97.2	0.221705	0.219516	0.142006	0.136311	0.0781605	0.0733435	0.0445917	0.0386151
97.4	0.221681	0.219759	0.142143	0.136517	0.0784684	0.0734715	0.0452697	0.0386874
97.6	0.222044	0.220001	0.1424	0.136722	0.0785674	0.0735993	0.0453132	0.0387596
97.8	0.222244	0.220244	0.142681	0.136927	0.0785511	0.0737271	0.0451755	0.0388319
98	0.222256	0.220485	0.142566	0.137132	0.0787326	0.0738548	0.0450087	0.0389041
98.2	0.222152	0.220726	0.142448	0.137337	0.0786745	0.0739824	0.0450831	0.0389762
98.4	0.222123	0.220967	0.142228	0.137541	0.078694	0.0741099	0.0446801	0.0390483
98.6	0.221899	0.221207	0.141665	0.137745	0.0789544	0.0742373	0.0446759	0.0391204
98.8	0.221825	0.221446	0.141442	0.137949	0.0789496	0.0743647	0.0446119	0.0391925
99	0.221515	0.221685	0.141041	0.138153	0.0791426	0.0744919	0.0446627	0.0392646
99.2	0.221214	0.221923	0.140627	0.138356	0.0786955	0.0746191	0.0445503	0.0393366
99.4	0.221146	0.222161	0.140316	0.138559	0.0785302	0.0747462	0.0443731	0.0394086
99.6	0.221121	0.222398	0.140042	0.138762	0.0783099	0.0748732	0.0443499	0.0394805
99.8	0.220701	0.222635	0.139598	0.138965	0.077844	0.0750001	0.0439928	0.0395525
99.99	0.223764	0.222861	0.142322	0.139159	0.0745337	0.0751219	0.0393638	0.0396215
100.19	0.224057	0.222837	0.142548	0.139144	0.0747386	0.0751139	0.0396729	0.0396173
100.39	0.224329	0.222814	0.14272	0.139129	0.075287	0.075106	0.0397771	0.0396131
100.59	0.224655	0.22279	0.143038	0.139115	0.0755201	0.075098	0.0398133	0.0396089
100.79	0.224825	0.222767	0.142677	0.1391	0.0758469	0.0750901	0.039972	0.0396047
100.99	0.225001	0.222743	0.142818	0.139085	0.0762891	0.0750821	0.0402578	0.0396005
101.19	0.225125	0.222719	0.142938	0.139071	0.0770222	0.0750742	0.0408007	0.0395963
101.39	0.224976	0.222696	0.142662	0.139056	0.0771899	0.0750662	0.0407386	0.0395921
101.59	0.224927	0.222672	0.142369	0.139041	0.0773119	0.0750582	0.0408171	0.0395879
101.79	0.224595	0.222649	0.141801	0.139026	0.0771939	0.0750503	0.0408494	0.0395837
101.99	0.22438	0.222625	0.14135	0.139012	0.0769126	0.0750423	0.0405668	0.0395795
102.19	0.224045	0.222601	0.140967	0.138997	0.076542	0.0750344	0.04024	0.0395753
102.39	0.223724	0.222578	0.14046	0.138982	0.0757829	0.0750264	0.0393096	0.0395711
102.59	0.223446	0.222554	0.139863	0.138967	0.0757183	0.0750185	0.038795	0.0395669
102.79	0.223111	0.222531	0.139673	0.138953	0.0750777	0.0750105	0.0382778	0.0395628
102.99	0.222813	0.222507	0.13941	0.138938	0.0743856	0.0750026	0.0374162	0.0395586
103.19	0.222554	0.222484	0.139354	0.138923	0.0738815	0.0749946	0.0372729	0.0395544
103.39	0.222357	0.22246	0.139413	0.138908	0.0738236	0.0749867	0.0369735	0.0395502
103.59	0.222385	0.222436	0.139456	0.138894	0.0738375	0.0749787	0.0368788	0.039546
103.79	0.222556	0.222413	0.139941	0.138879	0.073755	0.0749708	0.0371959	0.0395418
103.99	0.223346	0.222389	0.140224	0.138864	0.0742243	0.0749628	0.0374974	0.0395376
104.19	0.223508	0.222366	0.140387	0.13885	0.0747996	0.0749549	0.0380016	0.0395334
104.39	0.223679	0.222342	0.140367	0.138835	0.0750944	0.0749469	0.0383172	0.0395292
104.59	0.223309	0.222319	0.140127	0.13882	0.0750359	0.074939	0.0380411	0.039525
104.79	0.223345	0.222295	0.139804	0.138805	0.075445	0.0749311	0.0383356	0.0395209
104.99	0.223506	0.222271	0.140261	0.138791	0.075906	0.0749231	0.0387878	0.0395167
105.19	0.223449	0.222248	0.139706	0.138776	0.0760469	0.0749152	0.0389518	0.0395125
105.39	0.2235	0.222224	0.139659	0.138761	0.0759257	0.0749072	0.0389759	0.0395083
105.59	0.22354	0.222201	0.139353	0.138747	0.0756156	0.0748993	0.0392614	0.0395041
105.79	0.223393	0.222177	0.138904	0.138732	0.0751041	0.0748914	0.0389457	0.0394999
105.99	0.223337	0.222154	0.138768	0.138717	0.0744319	0.0748834	0.0387827	0.0394957
106.19	0.223435	0.22213	0.138552	0.138703	0.0739565	0.0748755	0.0384024	0.0394915
106.39	0.222864	0.222107	0.138004	0.138688	0.073663	0.0748676	0.038125	0.0394873
106.59	0.222663	0.222083	0.137183	0.138673	0.0734347	0.0748596	0.0377996	0.0394832
106.79	0.222941	0.222059	0.137262	0.138658	0.0731255	0.0748517	0.0378285	0.039479
106.99	0.22259	0.222036	0.137186	0.138644	0.073108	0.0748438	0.0375852	0.0394748
107.19	0.22278	0.222012	0.137549	0.138629	0.0732566	0.0748358	0.0378525	0.0394706
107.39	0.22256	0.221989	0.137725	0.138614	0.0734091	0.0748279	0.0378207	0.0394664
107.59	0.223334	0.221965	0.138071	0.1386	0.0739388	0.0748199	0.0383377	0.0394622
107.79	0.223359	0.221942	0.138685	0.138585	0.0738225	0.074812	0.0382338	0.0394581
107.99	0.223198	0.221918	0.138737	0.13857	0.0738323	0.0748041	0.0385374	0.0394539
108.19	0.222463	0.221895	0.138967	0.138555	0.0741505	0.0747962	0.0386275	0.0394497
108.39	0.222141	0.221871	0.138887	0.138541	0.0740939	0.0747882	0.0384238	0.0394455
108.59	0.221607	0.221848	0.138993	0.138526	0.0741294	0.0747803	0.0375902	0.0394413
108.79	0.221652	0.221824	0.139445	0.138512	0.0738958	0.0747724	0.0375592	0.0394372
108.99	0.221756	0.221801	0.139596	0.138497	0.0742917	0.0747645	0.0376105	0.039433
109.19	0.221664	0.221777	0.139658	0.138482	0.0740016	0.0747565	0.0379367	0.0394288
109.39	0.221971	0.221754	0.140451	0.138467	0.0746715	0.0747486	0.0384643	0.0394246
109.59	0.221811	0.22173	0.140138	0.138453	0.0742426	0.0747407	0.0385437	0.0394204
109.79	0.221948	0.221707	0.139678	0.138438	0.0738024	0.0747328	0.03843	0.0394163
109.99	0.222302	0.221683	0.139558	0.138423	0.0737303	0.0747248	0.0389072	0.0394121
110.19	0.222329	0.22166	0.139531	0.138409	0.0741964	0.0747169	0.0388992	0.0394079
110.39	0.222032	0.221636	0.13897	0.138394	0.0741339	0.074709	0.0390152	0.0394037
110.59	0.22222	0.221613	0.138893	0.138379	0.0740949	0.0747011	0.0392041	0.0393996
110.79	0.22244	0.221589	0.139233	0.138365	0.0746461	0.0746932	0.0395155	0.0393954
110.99	0.222644	0.221566	0.139316	0.13835	0.0748651	0.0746853	0.039895	0.0393912
111.19	0.223455	0.221542	0.139709	0.138335	0.0753149	0.0746774	0.0407753	0.039387
111.39	0.223285	0.221519	0.13977	0.138321	0.0753272	0.0746694	0.0410674	0.0393829
111.59	0.22354	0.221495	0.139827	0.138306	0.0756814	0.0746615	0.0415992	0.0393787
111.79	0.223611	0.221472	0.13971	0.138291	0.0755393	0.0746536	0.0412962	0.0393745
111.99	0.223104	0.221448	0.139306	0.138277	0.0753873	0.0746457	0.0413795	0.0393703
112.19	0.222621	0.221425	0.138709	0.138262	0.0751593	0.0746378	0.0407894	0.0393662
112.39	0.223053	0.221401	0.138457	0.138247	0.0750862	0.0746299	0.040331	0.039362
112.59	0.222835	0.221378	0.138523	0.138233	0.0749369	0.074622	0.0404604	0.0393578
112.79	0.223033	0.221355	0.138335	0.138218	0.0746689	0.0746141	0.040441	0.0393536
112.99	0.223089	0.221331	0.138071	0.138204	0.0751289	0.0746061	0.0405863	0.0393495
113.19	0.222872	0.221307	0.138053	0.138189	0.0747975	0.0745982	0.0407628	0.0393453
113.39	0.222887	0.221284	0.137768	0.138174	0.0748814	0.0745903	0.0407335	0.0393411
113.59	0.222829	0.221261	0.137243	0.13816	0.0741357	0.0745824	0.0402055	0.039337
113.79	0.223093	0.221237	0.137288	0.138145	0.0740775	0.0745745	0.0399855	0.0393328
113.99	0.223383	0.221214	0.137727	0.13813	0.074554	0.0745666	0.0398041	0.0393286
114.19	0.22291	0.22119	0.138014	0.138116	0.0746145	0.0745587	0.0395904	0.0393245
114.39	0.223095	0.221167	0.138338	0.138101	0.0748113	0.0745508	0.0396758	0.0393203
114.59	0.222477	0.221143	0.138678	0.138086	0.0752612	0.0745429	0.0394029	0.0393161
114.79	0.222723	0.22112	0.139058	0.138072	0.0755969	0.074535	0.039823	0.039312
114.99	0.222977	0.221097	0.13924	0.138057	0.0754452	0.0745271	0.0400253	0.0393078
115.19	0.222692	0.221073	0.139455	0.138043	0.0757911	0.0745192	0.0403771	0.0393036
115.39	0.222175	0.22105	0.139313	0.138028	0.0758473	0.0745113	0.0400541	0.0392995
115.59	0.222266	0.221026	0.139367	0.138013	0.0759865	0.0745034	0.0402062	0.0392953
115.79	0.222371	0.221003	0.139311	0.137999	0.0759756	0.0744955	0.0399033	0.0392911
115.99	0.221574	0.220979	0.138897	0.137984	0.0756873	0.0744876	0.0395749	0.039287
116.19	0.221809	0.220956	0.138663	0.137969	0.0754537	0.0744797	0.039529	0.0392828
116.39	0.222073	0.220933	0.13893	0.137955	0.0756318	0.0744718	0.0398581	0.0392786
116.59	0.221754	0.220909	0.138465	0.13794	0.0753776	0.0744639	0.0403468	0.0392745
116.79	0.222112	0.220886	0.138208	0.137926	0.0751455	0.074456	0.040435	0.0392703
116.99	0.222209	0.220862	0.138251	0.137911	0.0753795	0.0744482	0.0406135	0.0392661
117.19	0.221933	0.220839	0.137985	0.137896	0.0749468	0.0744403	0.0404476	0.039262
117.39	0.222085	0.220815	0.137898	0.137882	0.0746983	0.0744324	0.0403257	0.0392578
117.59	0.22226	0.220792	0.138061	0.137867	0.0745838	0.0744245	0.0399484	0.0392537
117.79	0.222386	0.220769	0.138245	0.137852	0.0745631	0.0744166	0.039679	0.0392495
117.99	0.222521	0.220745	0.138205	0.137838	0.0747733	0.0744087	0.0397121	0.0392453
118.19	0.222315	0.220722	0.13867	0.137823	0.0747987	0.0744008	0.0399471	0.0392412
118.39	0.222386	0.220698	0.139187	0.137809	0.0755332	0.0743929	0.0403892	0.039237
118.59	0.221963	0.220675	0.138918	0.137794	0.0753476	0.0743851	0.0401254	0.0392329
118.79	0.222727	0.220652	0.138929	0.137779	0.0753233	0.0743772	0.0406065	0.0392287
118.99	0.222292	0.220628	0.138291	0.137765	0.0747643	0.0743693	0.0402217	0.0392245
119.19	0.222388	0.220605	0.138412	0.13775	0.0749695	0.0743614	0.0404123	0.0392204
119.39	0.22252	0.220582	0.138436	0.137736	0.075421	0.0743535	0.0405848	0.0392162
119.59	0.222527	0.220558	0.138453	0.137721	0.0752779	0.0743456	0.0405311	0.0392121
119.79	0.221938	0.220535	0.138086	0.137706	0.0750133	0.0743378	0.0402453	0.0392079
119.99	0.221426	0.220511	0.138004	0.137692	0.0748307	0.0743299	0.0397999	0.0392038
120.19	0.221907	0.220488	0.138158	0.137677	0.074658	0.074322	0.0396087	0.0391996
120.39	0.221139	0.220465	0.137786	0.137663	0.0741564	0.0743141	0.0392807	0.0391955
120.59	0.221639	0.220441	0.137442	0.137648	0.0741054	0.0743063	0.0398176	0.0391913
120.79	0.221675	0.220418	0.137907	0.137633	0.0743365	0.0742984	0.0398169	0.0391872
120.99	0.222038	0.220395	0.138195	0.137619	0.0746475	0.0742905	0.0397241	0.039183
121.19	0.22195	0.220371	0.138302	0.137604	0.0744627	0.0742826	0.0394621	0.0391789
121.39	0.22203	0.220348	0.138117	0.13759	0.0745504	0.0742748	0.0390962	0.0391747
121.59	0.222054	0.220325	0.138153	0.137575	0.0744012	0.0742669	0.0389611	0.0391705
121.79	0.222238	0.220301	0.138159	0.137561	0.0742616	0.074259	0.0388915	0.0391664
121.99	0.222577	0.220278	0.138436	0.137546	0.0750801	0.0742512	0.0397736	0.0391622
122.19	0.222567	0.220254	0.138677	0.137531	0.0751945	0.0742433	0.0400574	0.0391581
122.39	0.222493	0.220231	0.138445	0.137517	0.0753586	0.0742354	0.0404052	0.0391539
122.59	0.222646	0.220208	0.138048	0.137502	0.0749545	0.0742275	0.0400876	0.0391498
122.79	0.22289	0.220185	0.138195	0.137488	0.0751885	0.0742197	0.0402673	0.0391456
122.99	0.222301	0.220161	0.138161	0.137473	0.0748196	0.0742118	0.0399921	0.0391415
123.19	0.222712	0.220138	0.138728	0.137459	0.0752573	0.074204	0.0402151	0.0391374
123.39	0.222172	0.220114	0.138579	0.137444	0.0756309	0.0741961	0.0403758	0.0391332
123.59	0.22161	0.220091	0.138364	0.137429	0.0755583	0.0741882	0.0398982	0.039129
123.79	0.220987	0.220068	0.138198	0.137415	0.0751409	0.0741804	0.0397069	0.0391249
123.99	0.220425	0.220045	0.138058	0.1374	0.0751141	0.0741725	0.0390807	0.0391208
124.19	0.220372	0.220021	0.138175	0.137386	0.0749479	0.0741646	0.0389081	0.0391166
124.39	0.219589	0.219998	0.137593	0.137371	0.074465	0.0741568	0.038542	0.0391125
124.59	0.219644	0.219974	0.137316	0.137356	0.0740391	0.0741489	0.0385057	0.0391083
124.79	0.219578	0.219951	0.137361	0.137342	0.0739722	0.0741411	0.0380428	0.0391042
124.99	0.219959	0.219928	0.136775	0.137327	0.0738899	0.0741332	0.0381552	0.0391
125.19	0.220016	0.219905	0.136601	0.137313	0.0736999	0.0741253	0.0378702	0.0390959
125.39	0.219798	0.219881	0.135753	0.137298	0.07355	0.0741175	0.0374657	0.0390917
125.59	0.219784	0.219858	0.135427	0.137284	0.0730908	0.0741096	0.0378135	0.0390876
125.79	0.219864	0.219835	0.134942	0.137269	0.07295	0.0741018	0.0379025	0.0390835
125.99	0.21999	0.219811	0.134822	0.137255	0.0732688	0.0740939	0.0381985	0.0390793
126.19	0.219654	0.219788	0.134711	0.13724	0.0729029	0.0740861	0.0379702	0.0390752
126.39	0.219589	0.219765	0.134654	0.137226	0.0728517	0.0740782	0.0381546	0.039071
126.59	0.219517	0.219742	0.13491	0.137211	0.072707	0.0740704	0.0375796	0.0390669
126.79	0.219177	0.219718	0.135346	0.137196	0.0727101	0.0740625	0.037683	0.0390628
126.99	0.218724	0.219695	0.135371	0.137182	0.0727732	0.0740547	0.0377531	0.0390586
127.19	0.218874	0.219672	0.135575	0.137167	0.0731278	0.0740468	0.0384802	0.0390545
127.39	0.217886	0.219648	0.135063	0.137153	0.0728308	0.074039	0.0384205	0.0390503
127.59	0.218099	0.219625	0.135182	0.137138	0.0728705	0.0740311	0.0386397	0.0390462
127.79	0.2182	0.219602	0.135541	0.137124	0.0725525	0.0740233	0.0389313	0.0390421
127.99	0.217687	0.219579	0.135243	0.137109	0.072183	0.0740154	0.0383002	0.0390379
128.19	0.218117	0.219555	0.135522	0.137095	0.0725173	0.0740076	0.0387607	0.0390338
128.39	0.218183	0.219532	0.13564	0.13708	0.0725569	0.0739997	0.0387167	0.0390296
128.59	0.218287	0.219509	0.135481	0.137066	0.0717188	0.0739919	0.0383999	0.0390255
128.79	0.218264	0.219486	0.135449	0.137051	0.0716475	0.073984	0.0379674	0.0390214
128.99	0.218373	0.219462	0.135331	0.137037	0.0715605	0.0739762	0.0380815	0.0390172
129.19	0.218166	0.219439	0.135257	0.137022	0.0715897	0.0739684	0.0376975	0.0390131
129.39	0.218006	0.219416	0.134831	0.137008	0.0713973	0.0739605	0.0374153	0.039009
129.59	0.217869	0.219392	0.134662	0.136993	0.0710722	0.0739527	0.0375552	0.0390048
129.79	0.218258	0.219369	0.13447	0.136979	0.0712001	0.0739449	0.0370065	0.0390007
129.99	0.218413	0.219346	0.134972	0.136964	0.0717383	0.073937	0.0372084	0.0389966
130.19	0.218015	0.219323	0.134772	0.13695	0.0716929	0.0739292	0.0368741	0.0389924
130.39	0.218101	0.2193	0.134883	0.136935	0.0717993	0.0739213	0.0369264	0.0389883
130.59	0.218105	0.219276	0.135251	0.136921	0.0714725	0.0739135	0.0365173	0.0389842
130.79	0.21766	0.219253	0.134573	0.136906	0.0708871	0.0739057	0.0363372	0.03898
130.99	0.217741	0.21923	0.134325	0.136891	0.071631	0.0738979	0.0364563	0.0389759
131.19	0.217812	0.219206	0.134162	0.136877	0.0718378	0.07389	0.0366354	0.0389718
131.39	0.217651	0.219183	0.133819	0.136862	0.0720437	0.0738822	0.0364948	0.0389676
131.59	0.218092	0.21916	0.134359	0.136848	0.0721849	0.0738744	0.0369118	0.0389635
131.79	0.217342	0.219137	0.134204	0.136833	0.0718857	0.0738665	0.0367515	0.0389594
131.99	0.216847	0.219114	0.13357	0.136819	0.0718351	0.0738587	0.0368011	0.0389552
132.19	0.21727	0.21909	0.133969	0.136804	0.0725023	0.0738509	0.037545	0.0389511
132.39	0.21737	0.219067	0.134512	0.13679	0.0719878	0.073843	0.0374709	0.038947
132.59	0.217231	0.219044	0.134315	0.136775	0.0711531	0.0738352	0.0370469	0.0389429
132.79	0.216712	0.219021	0.134234	0.136761	0.0710097	0.0738274	0.0369428	0.0389387
132.99	0.216945	0.218998	0.134325	0.136746	0.07142	0.0738196	0.0374964	0.0389346
133.19	0.216431	0.218974	0.134724	0.136732	0.0713273	0.0738117	0.0375025	0.0389305
133.39	0.216563	0.218951	0.134878	0.136717	0.0711949	0.0738039	0.0376895	0.0389264
133.59	0.216743	0.218928	0.134795	0.136703	0.0713573	0.0737961	0.0381767	0.0389222
133.79	0.217333	0.218905	0.135205	0.136688	0.0718251	0.0737883	0.0389751	0.0389181
133.99	0.217673	0.218882	0.135715	0.136674	0.0720034	0.0737804	0.039245	0.038914
134.19	0.217639	0.218858	0.135824	0.136659	0.0718969	0.0737726	0.038862	0.0389099
134.39	0.21791	0.218835	0.135966	0.136645	0.0718417	0.0737648	0.0390129	0.0389057
134.59	0.21811	0.218812	0.136049	0.13663	0.0718734	0.073757	0.0391818	0.0389016
134.79	0.217975	0.218789	0.135579	0.136616	0.0722413	0.0737492	0.0389283	0.0388975
134.99	0.218406	0.218766	0.135983	0.136602	0.0734113	0.0737414	0.0389378	0.0388934
135.19	0.218309	0.218742	0.13606	0.136587	0.0734423	0.0737335	0.0390787	0.0388892
135.39	0.217892	0.218719	0.136009	0.136573	0.0733252	0.0737257	0.038831	0.0388851
135.59	0.21764	0.218696	0.136191	0.136558	0.0732271	0.0737179	0.0390066	0.038881
135.79	0.217066	0.218673	0.136212	0.136544	0.0733885	0.0737101	0.0393174	0.0388769
135.99	0.217217	0.21865	0.136344	0.136529	0.0736804	0.0737023	0.0396498	0.0388728
136.19	0.217768	0.218626	0.136461	0.136515	0.0739182	0.0736945	0.0397052	0.0388686
136.39	0.217762	0.218603	0.136156	0.1365	0.0734723	0.0736867	0.0394918	0.0388645
136.59	0.217711	0.21858	0.136151	0.136486	0.0733552	0.0736789	0.0394881	0.0388604
136.79	0.217776	0.218557	0.136329	0.136471	0.0737514	0.0736711	0.0398318	0.0388563
136.99	0.217903	0.218534	0.13645	0.136457	0.0739965	0.0736632	0.0400068	0.0388522
137.19	0.217621	0.218511	0.13636	0.136442	0.0738869	0.0736554	0.0399304	0.0388481
137.39	0.217644	0.218487	0.135371	0.136428	0.0737553	0.0736476	0.0396639	0.0388439
137.59	0.217777	0.218464	0.135034	0.136413	0.0737571	0.0736398	0.0394306	0.0388398
137.79	0.218101	0.218441	0.135192	0.136399	0.0738893	0.073632	0.0394038	0.0388357
137.99	0.217996	0.218418	0.134718	0.136385	0.0733704	0.0736242	0.0385378	0.0388316
138.19	0.21768	0.218395	0.134447	0.13637	0.0733738	0.0736164	0.0383592	0.0388275
138.39	0.217556	0.218372	0.134023	0.136356	0.0728723	0.0736086	0.038136	0.0388233
138.59	0.217659	0.218349	0.134102	0.136341	0.0729449	0.0736008	0.0380689	0.0388192
138.79	0.217913	0.218325	0.134479	0.136327	0.0732634	0.073593	0.0378652	0.0388151
138.99	0.218319	0.218302	0.13487	0.136312	0.0734339	0.0735852	0.0375372	0.038811
139.19	0.217998	0.218279	0.135197	0.136298	0.0731377	0.0735774	0.0377419	0.0388069
139.39	0.217481	0.218256	0.135121	0.136283	0.0729918	0.0735696	0.0374986	0.0388028
139.59	0.217482	0.218233	0.135246	0.136269	0.0729772	0.0735618	0.0375814	0.0387987
139.79	0.217232	0.21821	0.135441	0.136255	0.0727015	0.073554	0.0373805	0.0387946
139.99	0.217218	0.218187	0.134981	0.13624	0.072351	0.0735462	0.0370733	0.0387904
140.19	0.217992	0.218164	0.135067	0.136226	0.0726887	0.0735384	0.0376249	0.0387863
140.39	0.218057	0.21814	0.134998	0.136211	0.0729335	0.0735306	0.037769	0.0387822
140.59	0.21809	0.218117	0.135344	0.136197	0.0729708	0.0735228	0.0379929	0.0387781
140.79	0.218687	0.218094	0.135487	0.136182	0.0738525	0.073515	0.0384403	0.038774
140.99	0.218799	0.218071	0.134925	0.136168	0.0738525	0.0735073	0.0381683	0.0387699
141.19	0.218491	0.218048	0.134618	0.136154	0.0741503	0.0734995	0.0381823	0.0387658
141.39	0.218339	0.218025	0.134353	0.136139	0.0737744	0.0734917	0.0378094	0.0387617
141.59	0.218843	0.218002	0.134348	0.136125	0.0741702	0.0734839	0.0377358	0.0387576
141.79	0.219238	0.217979	0.134627	0.13611	0.0742722	0.0734761	0.038241	0.0387535
141.99	0.219318	0.217955	0.134976	0.136096	0.0745777	0.0734683	0.0388636	0.0387494
142.19	0.219038	0.217932	0.13516	0.136081	0.0747855	0.0734605	0.0390227	0.0387452
142.39	0.219038	0.217909	0.135484	0.136067	0.0740072	0.0734527	0.0390483	0.0387411
142.59	0.219091	0.217886	0.135762	0.136052	0.074164	0.073445	0.0392836	0.038737
142.79	0.218929	0.217863	0.136264	0.136038	0.0742479	0.0734372	0.0398154	0.0387329
142.99	0.218861	0.21784	0.136416	0.136024	0.0736827	0.0734294	0.0395754	0.0387288
143.19	0.218231	0.217817	0.136135	0.136009	0.0730552	0.0734216	0.0396096	0.0387247
143.39	0.217806	0.217794	0.135631	0.135995	0.0726335	0.0734138	0.0393396	0.0387206
143.59	0.217505	0.217771	0.135784	0.13598	0.0723868	0.0734061	0.0392472	0.0387165
143.79	0.217028	0.217748	0.135795	0.135966	0.0720194	0.0733983	0.0392408	0.0387124
143.99	0.216467	0.217725	0.135059	0.135952	0.0714591	0.0733905	0.03892	0.0387083
144.19	0.216693	0.217701	0.135428	0.135937	0.0719233	0.0733827	0.0394108	0.0387042
144.39	0.216085	0.217678	0.134971	0.135923	0.0717176	0.0733749	0.0388771	0.0387001
144.59	0.215604	0.217655	0.134834	0.135908	0.0714174	0.0733672	0.0383909	0.038696
144.79	0.215158	0.217632	0.134809	0.135894	0.0713075	0.0733594	0.0381273	0.0386919
144.99	0.214579	0.217609	0.13439	0.13588	0.0706925	0.0733516	0.0372465	0.0386878
145.19	0.214426	0.217586	0.134381	0.135865	0.0706466	0.0733438	0.037389	0.0386837
145.39	0.21444	0.217563	0.13428	0.135851	0.0704887	0.0733361	0.0370209	0.0386796
145.59	0.214804	0.21754	0.134061	0.135836	0.0708801	0.0733283	0.0367635	0.0386755
145.79	0.214882	0.217517	0.134244	0.135822	0.0714076	0.0733205	0.0369865	0.0386714
145.99	0.214866	0.217494	0.134062	0.135808	0.0721128	0.0733127	0.0370689	0.0386673
146.19	0.214702	0.217471	0.133871	0.135793	0.0719015	0.073305	0.0371926	0.0386632
146.39	0.215284	0.217448	0.133949	0.135779	0.0718374	0.0732972	0.0372752	0.0386591
146.59	0.215563	0.217425	0.133876	0.135764	0.0724788	0.0732894	0.0375856	0.038655
146.79	0.216361	0.217402	0.134527	0.13575	0.0728343	0.0732817	0.0385398	0.0386509
146.99	0.216879	0.217379	0.134857	0.135736	0.072952	0.0732739	0.0385477	0.0386468
147.19	0.216605	0.217356	0.134998	0.135721	0.0732351	0.0732661	0.038575	0.0386427
147.39	0.216768	0.217333	0.13545	0.135707	0.0734167	0.0732584	0.0384341	0.0386386
147.59	0.216718	0.21731	0.135239	0.135692	0.0729344	0.0732506	0.0377722	0.0386345
147.79	0.216887	0.217286	0.135471	0.135678	0.0726857	0.0732428	0.0379463	0.0386304
147.99	0.216882	0.217263	0.135088	0.135664	0.0723895	0.0732351	0.0372707	0.0386263
148.19	0.217279	0.217241	0.135698	0.135649	0.0727206	0.0732273	0.0373813	0.0386222
148.39	0.217173	0.217218	0.135434	0.135635	0.0721855	0.0732195	0.0367821	0.0386181
148.59	0.216822	0.217194	0.135632	0.135621	0.0719038	0.0732118	0.0362023	0.0386141
148.79	0.216309	0.217171	0.135493	0.135606	0.0714969	0.073204	0.0359377	0.03861
148.99	0.216035	0.217148	0.135005	0.135592	0.0713125	0.0731963	0.0355335	0.0386059
149.19	0.215698	0.217125	0.13438	0.135577	0.0713167	0.0731885	0.035441	0.0386018
149.39	0.214915	0.217102	0.133973	0.135563	0.0712006	0.0731808	0.0349199	0.0385977
149.59	0.214766	0.217079	0.133688	0.135549	0.0712532	0.073173	0.0349756	0.0385936
149.79	0.214473	0.217056	0.133435	0.135534	0.0719663	0.0731653	0.0350924	0.0385895
149.99	0.214021	0.217033	0.133102	0.13552	0.0717062	0.0731575	0.0352421	0.0385854
150.19	0.213714	0.21701	0.132912	0.135506	0.0719154	0.0731497	0.0355197	0.0385813
150.39	0.213892	0.216987	0.133325	0.135491	0.0722219	0.073142	0.0356162	0.0385772
150.59	0.214157	0.216964	0.133761	0.135477	0.0725665	0.0731342	0.0365371	0.0385732
150.79	0.214397	0.216941	0.134288	0.135463	0.072746	0.0731265	0.0371674	0.0385691
150.99	0.214208	0.216918	0.134319	0.135448	0.0731115	0.0731187	0.0373631	0.038565
151.19	0.21426	0.216895	0.134624	0.135434	0.0731464	0.073111	0.0373595	0.0385609
151.39	0.214756	0.216872	0.134494	0.135419	0.0732828	0.0731032	0.0372026	0.0385568
151.59	0.214687	0.216849	0.134056	0.135405	0.0728976	0.0730955	0.0370439	0.0385527
151.79	0.215284	0.216826	0.134918	0.135391	0.0735854	0.0730877	0.0378974	0.0385486
151.99	0.215771	0.216803	0.134904	0.135376	0.0739786	0.07308	0.0379158	0.0385445
152.19	0.216128	0.21678	0.134795	0.135362	0.0739468	0.0730723	0.0381278	0.0385405
152.39	0.216102	0.216757	0.134241	0.135348	0.0738839	0.0730645	0.0383245	0.0385364
152.59	0.215989	0.216734	0.134049	0.135333	0.0740563	0.0730568	0.0384799	0.0385323
152.79	0.215969	0.216712	0.133146	0.135319	0.0738815	0.073049	0.0382278	0.0385282
152.99	0.21572	0.216689	0.132719	0.135305	0.0731613	0.0730413	0.0378299	0.0385241
153.19	0.215554	0.216666	0.13248	0.13529	0.0729114	0.0730335	0.0373226	0.03852
153.39	0.215783	0.216643	0.132389	0.135276	0.0730401	0.0730258	0.0376563	0.038516
153.59	0.215818	0.21662	0.132255	0.135262	0.0731504	0.0730181	0.0381089	0.0385119
153.79	0.215207	0.216597	0.131724	0.135247	0.0728271	0.0730103	0.037738	0.0385078
153.99	0.214547	0.216574	0.131294	0.135233	0.0718405	0.0730026	0.0372553	0.0385037
154.19	0.21443	0.216551	0.131265	0.135219	0.071729	0.0729948	0.037054	0.0384996
154.39	0.214891	0.216528	0.131579	0.135204	0.0717571	0.0729871	0.0368915	0.0384956
154.59	0.215354	0.216505	0.131936	0.13519	0.0717652	0.0729794	0.0371241	0.0384915
154.79	0.215054	0.216482	0.13201	0.135176	0.071474	0.0729716	0.0370342	0.0384874
154.99	0.21509	0.216459	0.132023	0.135161	0.0716544	0.0729639	0.0369174	0.0384833
155.19	0.214985	0.216436	0.13269	0.135147	0.0717338	0.0729562	0.036914	0.0384792
155.39	0.215	0.216413	0.132686	0.135133	0.0721959	0.0729484	0.0365611	0.0384751
155.59	0.214783	0.21639	0.132755	0.135118	0.0721372	0.0729407	0.0363385	0.0384711
155.79	0.215117	0.216367	0.133317	0.135104	0.0725061	0.072933	0.0363665	0.038467
155.99	0.215324	0.216344	0.133765	0.13509	0.072824	0.0729252	0.0366152	0.0384629
156.19	0.21527	0.216321	0.133692	0.135075	0.072704	0.0729175	0.0363916	0.0384588
156.39	0.215352	0.216299	0.133697	0.135061	0.0727773	0.0729098	0.0364341	0.0384548
156.59	0.215672	0.216276	0.134337	0.135047	0.0732404	0.0729021	0.0369806	0.0384507
156.79	0.216086	0.216253	0.134428	0.135032	0.0727938	0.0728943	0.0368604	0.0384466
156.99	0.215948	0.21623	0.134607	0.135018	0.072324	0.0728866	0.0368665	0.0384425
157.19	0.216208	0.216207	0.135102	0.135004	0.0730524	0.0728789	0.0372542	0.0384385
157.39	0.216413	0.216184	0.135204	0.13499	0.0738562	0.0728712	0.0379904	0.0384344
157.59	0.21609	0.216161	0.134958	0.134975	0.0735579	0.0728634	0.0384684	0.0384303
157.79	0.215803	0.216138	0.134634	0.134961	0.073256	0.0728557	0.0382206	0.0384263
157.99	0.2156	0.216115	0.134344	0.134947	0.0730016	0.072848	0.0381069	0.0384222
158.19	0.216159	0.216092	0.13425	0.134932	0.0730258	0.0728403	0.0383437	0.0384181
158.39	0.216403	0.216069	0.1337	0.134918	0.0730374	0.0728325	0.0379384	0.038414
158.59	0.215794	0.216047	0.133676	0.134904	0.0723687	0.0728248	0.0373757	0.03841
158.79	0.215008	0.216024	0.132876	0.134889	0.0717751	0.0728171	0.0367908	0.0384059
158.99	0.214726	0.216001	0.132453	0.134875	0.0715227	0.0728094	0.0361321	0.0384018
159.19	0.214546	0.215978	0.132617	0.134861	0.0718298	0.0728017	0.0362632	0.0383978
159.39	0.214151	0.215955	0.131959	0.134847	0.0717766	0.072794	0.0356559	0.0383937
159.59	0.213972	0.215932	0.131583	0.134832	0.0716122	0.0727862	0.035257	0.0383896
159.79	0.213818	0.215909	0.131362	0.134818	0.0719258	0.0727785	0.0352471	0.0383855
159.99	0.213798	0.215886	0.131623	0.134804	0.0721943	0.0727708	0.0353089	0.0383815
160.19	0.213669	0.215863	0.131687	0.134789	0.0719541	0.0727631	0.0351578	0.0383774
160.39	0.213514	0.21584	0.131645	0.134775	0.0719431	0.0727554	0.0351656	0.0383733
160.59	0.213609	0.215818	0.131956	0.134761	0.07227	0.0727477	0.0356343	0.0383693
160.79	0.213211	0.215795	0.131494	0.134747	0.0717762	0.07274	0.0352645	0.0383652
160.99	0.213096	0.215772	0.131806	0.134732	0.0719705	0.0727323	0.0356448	0.0383611
161.19	0.213625	0.215749	0.132332	0.134718	0.0728147	0.0727246	0.0363543	0.0383571
161.39	0.21396	0.215726	0.132204	0.134704	0.0728138	0.0727168	0.0371217	0.038353
161.59	0.214076	0.215703	0.132229	0.134689	0.0723871	0.0727091	0.0377115	0.0383489
161.79	0.214514	0.21568	0.132228	0.134675	0.0726597	0.0727014	0.0378134	0.0383449
161.99	0.21453	0.215658	0.131974	0.134661	0.0719414	0.0726937	0.0378823	0.0383408
162.19	0.214795	0.215635	0.132024	0.134647	0.0719005	0.072686	0.0378564	0.0383368
162.39	0.214569	0.215612	0.131863	0.134632	0.0714659	0.0726783	0.0375267	0.0383327
162.59	0.21429	0.215589	0.132238	0.134618	0.0710565	0.0726706	0.0373172	0.0383286
162.79	0.214621	0.215566	0.132502	0.134604	0.0710673	0.0726629	0.0374548	0.0383246
162.99	0.215055	0.215543	0.132967	0.13459	0.0711226	0.0726552	0.0374772	0.0383205
163.19	0.215034	0.21552	0.132919	0.134575	0.0713234	0.0726475	0.0374726	0.0383164
163.39	0.215304	0.215498	0.13292	0.134561	0.0717796	0.0726398	0.0375253	0.0383124
163.59	0.215043	0.215475	0.132533	0.134547	0.0718986	0.0726321	0.0372864	0.0383083
163.79	0.214602	0.215452	0.132869	0.134532	0.0724009	0.0726244	0.0373219	0.0383043
163.99	0.214373	0.215429	0.13332	0.134518	0.0724028	0.0726167	0.0370779	0.0383002
164.19	0.214438	0.215406	0.133864	0.134504	0.0729459	0.072609	0.0370675	0.0382961
164.39	0.213782	0.215383	0.133516	0.13449	0.0732609	0.0726013	0.0369762	0.0382921
164.59	0.213505	0.215361	0.133095	0.134475	0.0732034	0.0725936	0.0365924	0.038288
164.79	0.213063	0.215338	0.132812	0.134461	0.0727049	0.0725859	0.0362827	0.038284
164.99	0.213304	0.215315	0.133148	0.134447	0.0727939	0.0725782	0.0366803	0.0382799
165.19	0.213331	0.215292	0.133213	0.134433	0.0725012	0.0725706	0.0368091	0.0382759
165.39	0.213418	0.215269	0.133504	0.134418	0.0721606	0.0725629	0.0370866	0.0382718
165.59	0.213053	0.215247	0.133416	0.134404	0.0720782	0.0725552	0.0367789	0.0382677
165.79	0.2134	0.215224	0.133455	0.13439	0.0722264	0.0725475	0.0369005	0.0382637
165.99	0.213273	0.215201	0.133002	0.134376	0.0716314	0.0725398	0.0367369	0.0382596
166.19	0.21343	0.215178	0.132975	0.134361	0.0714121	0.0725321	0.0366134	0.0382556
166.39	0.213716	0.215155	0.132731	0.134347	0.0709762	0.0725244	0.0367043	0.0382515
166.59	0.213719	0.215132	0.133113	0.134333	0.0709471	0.0725167	0.0366923	0.0382475
166.79	0.213996	0.21511	0.133066	0.134319	0.0710682	0.0725091	0.0366105	0.0382434
166.99	0.213978	0.215087	0.132494	0.134304	0.0708559	0.0725014	0.0365773	0.0382393
167.19	0.213968	0.215064	0.131983	0.13429	0.0710166	0.0724937	0.036526	0.0382353
167.39	0.213927	0.215041	0.131906	0.134276	0.0708218	0.072486	0.0367977	0.0382313
167.59	0.213533	0.215019	0.131946	0.134262	0.0705397	0.0724783	0.0368334	0.0382272
167.79	0.213614	0.214996	0.132557	0.134248	0.0709242	0.0724706	0.0371795	0.0382231
167.99	0.213538	0.214973	0.132564	0.134233	0.0711978	0.0724629	0.0374745	0.0382191
168.19	0.213462	0.21495	0.132853	0.134219	0.0715785	0.0724553	0.0379125	0.038215
168.39	0.212817	0.214927	0.132342	0.134205	0.07097	0.0724476	0.0377269	0.038211
168.59	0.213174	0.214904	0.132295	0.134191	0.0706984	0.0724399	0.0370314	0.0382069
168.79	0.213055	0.214882	0.132384	0.134177	0.070266	0.0724322	0.0366945	0.0382029
168.99	0.213115	0.214859	0.132879	0.134162	0.0702929	0.0724246	0.0368709	0.0381988
169.19	0.212578	0.214836	0.133121	0.134148	0.0702167	0.0724169	0.0369078	0.0381948
169.39	0.212556	0.214813	0.132909	0.134134	0.0702916	0.0724092	0.036756	0.0381908
169.59	0.212176	0.214791	0.13227	0.13412	0.0701709	0.0724015	0.0363776	0.0381867
169.79	0.212515	0.214768	0.132349	0.134105	0.0704547	0.0723939	0.0365834	0.0381826
169.99	0.212194	0.214745	0.131705	0.134091	0.0701003	0.0723862	0.036323	0.0381786
170.19	0.212045	0.214722	0.131704	0.134077	0.0702082	0.0723785	0.0362487	0.0381746
170.39	0.211898	0.2147	0.131599	0.134063	0.0704944	0.0723709	0.0362624	0.0381705
170.59	0.211655	0.214677	0.13181	0.134049	0.0708696	0.0723632	0.0361765	0.0381665
170.79	0.211568	0.214654	0.131376	0.134034	0.0712576	0.0723555	0.0362024	0.0381624
170.99	0.211429	0.214631	0.131169	0.13402	0.0711735	0.0723478	0.0362252	0.0381584
171.19	0.211573	0.214609	0.131035	0.134006	0.0709737	0.0723402	0.0363651	0.0381543
171.39	0.211276	0.214586	0.131245	0.133992	0.07059	0.0723325	0.0361384	0.0381503
171.59	0.21131	0.214563	0.131603	0.133977	0.0712171	0.0723248	0.0364899	0.0381462
171.79	0.211168	0.21454	0.131965	0.133963	0.0717246	0.0723172	0.0368533	0.0381422
171.99	0.211119	0.214518	0.131774	0.133949	0.0718282	0.0723095	0.0370779	0.0381382
172.19	0.211237	0.214495	0.13146	0.133935	0.0714999	0.0723018	0.036631	0.0381341
172.39	0.211452	0.214472	0.131419	0.133921	0.0713598	0.0722942	0.0362807	0.0381301
172.59	0.212119	0.214449	0.131713	0.133907	0.0716605	0.0722865	0.0362574	0.038126
172.79	0.212005	0.214427	0.13144	0.133892	0.0715009	0.0722789	0.0360142	0.038122
172.99	0.211883	0.214404	0.131377	0.133878	0.0709984	0.0722712	0.035948	0.038118
173.19	0.211771	0.214381	0.131022	0.133864	0.0711902	0.0722635	0.0359916	0.0381139
173.39	0.211921	0.214359	0.130247	0.13385	0.0708535	0.0722559	0.0356667	0.0381099
173.59	0.211835	0.214336	0.130278	0.133836	0.0711282	0.0722482	0.036092	0.0381058
173.79	0.212394	0.214313	0.130359	0.133821	0.0715503	0.0722406	0.0364937	0.0381018
173.99	0.212421	0.21429	0.130087	0.133807	0.071432	0.0722329	0.0364315	0.0380978
174.19	0.21225	0.214268	0.129493	0.133793	0.0718091	0.0722253	0.0363018	0.0380937
174.39	0.21209	0.214245	0.129424	0.133779	0.0716396	0.0722176	0.0358545	0.0380897
174.59	0.212162	0.214222	0.129684	0.133765	0.0717648	0.0722099	0.0357606	0.0380856
174.79	0.21207	0.2142	0.129662	0.13375	0.0718682	0.0722023	0.0357643	0.0380816
174.99	0.212295	0.214177	0.129941	0.133736	0.0718793	0.0721946	0.0356532	0.0380776
175.19	0.211909	0.214154	0.129778	0.133722	0.0717721	0.072187	0.0354913	0.0380735
175.39	0.211913	0.214132	0.130319	0.133708	0.0721721	0.0721793	0.0356658	0.0380695
175.59	0.211544	0.214109	0.130367	0.133694	0.0722458	0.0721717	0.035621	0.0380655
175.79	0.211284	0.214086	0.130487	0.13368	0.0721613	0.072164	0.0357516	0.0380614
175.99	0.21152	0.214063	0.130294	0.133665	0.0717756	0.0721564	0.0357974	0.0380574
176.19	0.211592	0.214041	0.130366	0.133651	0.0713922	0.0721487	0.0353059	0.0380534
176.39	0.211179	0.214018	0.130531	0.133637	0.0710014	0.0721411	0.0352917	0.0380493
176.59	0.211227	0.213995	0.130668	0.133623	0.0709316	0.0721335	0.0352212	0.0380453
176.79	0.210465	0.213973	0.129988	0.133609	0.0701512	0.0721258	0.0345201	0.0380413
176.99	0.210371	0.21395	0.129686	0.133595	0.0695352	0.0721182	0.034571	0.0380372
177.19	0.210654	0.213927	0.129583	0.13358	0.0693131	0.0721105	0.0345512	0.0380332
177.39	0.210261	0.213905	0.129225	0.133566	0.0685423	0.0721029	0.0345777	0.0380292
177.59	0.21042	0.213882	0.129491	0.133552	0.0685562	0.0720952	0.0353091	0.0380252
177.79	0.210666	0.213859	0.129557	0.133538	0.0684532	0.0720876	0.0356395	0.0380211
177.99	0.210669	0.213837	0.129231	0.133524	0.0684902	0.07208	0.0354213	0.0380171
178.19	0.210036	0.213814	0.128871	0.13351	0.0685672	0.0720723	0.0355882	0.0380131
178.39	0.210179	0.213791	0.128978	0.133496	0.0680048	0.0720647	0.0355064	0.038009
178.59	0.210353	0.213769	0.129336	0.133481	0.06808	0.072057	0.0360162	0.038005
178.79	0.210877	0.213746	0.129519	0.133467	0.0687129	0.0720494	0.036666	0.038001
178.99	0.21123	0.213723	0.129986	0.133453	0.0693843	0.0720418	0.0371815	0.0379969
179.19	0.210746	0.213701	0.129916	0.133439	0.0692669	0.0720341	0.0374476	0.0379929
179.39	0.210874	0.213678	0.130076	0.133425	0.0697224	0.0720265	0.0381	0.0379889
179.59	0.210856	0.213655	0.12995	0.133411	0.0699335	0.0720189	0.0381613	0.0379849
179.79	0.211279	0.213633	0.129876	0.133397	0.070212	0.0720112	0.0388149	0.0379808
179.99	0.211716	0.21361	0.130306	0.133382	0.0705163	0.0720036	0.0390753	0.0379768
180.19	0.211771	0.213588	0.13077	0.133368	0.0708475	0.071996	0.0387895	0.0379728
180.39	0.211575	0.213565	0.130728	0.133354	0.0710664	0.0719883	0.0386361	0.0379688
180.59	0.211489	0.213542	0.130766	0.13334	0.0710494	0.0719807	0.0382438	0.0379647
180.79	0.21143	0.21352	0.130756	0.133326	0.0707638	0.0719731	0.0378491	0.0379607
180.99	0.211948	0.213497	0.131069	0.133312	0.070995	0.0719654	0.037582	0.0379567
181.19	0.211835	0.213474	0.130911	0.133298	0.0703903	0.0719578	0.0367246	0.0379527
181.39	0.211943	0.213452	0.131548	0.133283	0.0706704	0.0719502	0.0369914	0.0379487
181.59	0.212236	0.213429	0.132071	0.133269	0.0713249	0.0719426	0.0369702	0.0379446
181.79	0.212231	0.213406	0.13251	0.133255	0.0715279	0.0719349	0.0366641	0.0379406
181.99	0.211851	0.213384	0.131953	0.133241	0.0711962	0.0719273	0.035499	0.0379366
182.19	0.211251	0.213361	0.131932	0.133227	0.0711128	0.0719197	0.0354759	0.0379326
182.39	0.211106	0.213339	0.1317	0.133213	0.0707463	0.0719121	0.0346147	0.0379285
182.59	0.210743	0.213316	0.131708	0.133199	0.0711262	0.0719044	0.034321	0.0379245
182.79	0.210774	0.213293	0.1316	0.133185	0.0714596	0.0718968	0.0339791	0.0379205
182.99	0.210267	0.213271	0.131445	0.13317	0.0712253	0.0718892	0.0336972	0.0379165
183.19	0.20995	0.213248	0.130719	0.133156	0.0707832	0.0718816	0.033966	0.0379125
183.39	0.21006	0.213226	0.130874	0.133142	0.0709373	0.071874	0.0344616	0.0379085
183.59	0.210527	0.213203	0.130809	0.133128	0.071375	0.0718663	0.0350768	0.0379044
183.79	0.210462	0.21318	0.130964	0.133114	0.0716037	0.0718587	0.035374	0.0379004
183.99	0.210598	0.213158	0.131456	0.1331	0.071785	0.0718511	0.0357822	0.0378964
184.19	0.210672	0.213135	0.131443	0.133086	0.0715288	0.0718435	0.0359774	0.0378924
184.39	0.211001	0.213113	0.131095	0.133072	0.0710182	0.0718359	0.0360307	0.0378884
184.59	0.211349	0.21309	0.131514	0.133058	0.070841	0.0718283	0.0364096	0.0378843
184.79	0.211784	0.213067	0.131686	0.133044	0.0709745	0.0718207	0.0367204	0.0378803
184.99	0.21161	0.213045	0.131112	0.133029	0.0706156	0.0718131	0.0362366	0.0378763
185.19	0.211818	0.213022	0.131241	0.133015	0.0705529	0.0718054	0.0363589	0.0378723
185.39	0.212664	0.213	0.13208	0.133001	0.071068	0.0717978	0.0369012	0.0378683
185.59	0.212431	0.212977	0.131868	0.132987	0.070566	0.0717902	0.0366151	0.0378643
185.79	0.212497	0.212955	0.13219	0.132973	0.0702033	0.0717826	0.0364674	0.0378603
185.99	0.212391	0.212932	0.132556	0.132959	0.0706687	0.071775	0.0366532	0.0378563
186.19	0.212428	0.212909	0.132786	0.132945	0.0711066	0.0717674	0.0368076	0.0378522
186.39	0.211989	0.212887	0.132547	0.132931	0.070706	0.0717598	0.0356564	0.0378482
186.59	0.212146	0.212864	0.132541	0.132917	0.0711815	0.0717522	0.0352867	0.0378442
186.79	0.212453	0.212842	0.132507	0.132903	0.0715545	0.0717446	0.0350926	0.0378402
186.99	0.21248	0.212819	0.132268	0.132889	0.0714296	0.071737	0.0349814	0.0378362
187.19	0.212448	0.212797	0.131646	0.132875	0.0711576	0.0717294	0.0351337	0.0378322
187.39	0.212065	0.212774	0.131606	0.13286	0.0708864	0.0717218	0.0346451	0.0378282
187.59	0.212639	0.212752	0.131373	0.132846	0.0714604	0.0717142	0.0348902	0.0378242
187.79	0.212128	0.212729	0.130912	0.132832	0.0713688	0.0717066	0.0342457	0.0378202
187.99	0.212157	0.212706	0.130456	0.132818	0.0710185	0.071699	0.0340528	0.0378161
188.19	0.212028	0.212684	0.129879	0.132804	0.0709437	0.0716914	0.0337355	0.0378121
188.39	0.212068	0.212661	0.129848	0.13279	0.0709326	0.0716838	0.0337905	0.0378081
188.59	0.211452	0.212639	0.129649	0.132776	0.0708668	0.0716762	0.0341377	0.0378041
188.79	0.210651	0.212616	0.128891	0.132762	0.0700907	0.0716686	0.0338572	0.0378001
188.99	0.210428	0.212594	0.128636	0.132748	0.0695415	0.071661	0.0339022	0.0377961
189.19	0.210613	0.212571	0.129324	0.132734	0.0699258	0.0716534	0.0346659	0.0377921
189.39	0.210917	0.212549	0.13017	0.13272	0.0698633	0.0716458	0.0353641	0.0377881
189.59	0.210363	0.212526	0.130458	0.132706	0.0697583	0.0716382	0.0357073	0.0377841
189.79	0.210326	0.212504	0.13105	0.132691	0.0700871	0.0716306	0.0365149	0.0377801
189.99	0.210249	0.212481	0.131485	0.132678	0.0707752	0.071623	0.0371185	0.0377761
190.19	0.210075	0.212459	0.131393	0.132663	0.0704864	0.0716154	0.0367688	0.0377721
190.39	0.210288	0.212436	0.131845	0.132649	0.0709853	0.0716078	0.0365085	0.0377681
190.59	0.210696	0.212414	0.13169	0.132635	0.0711833	0.0716002	0.036522	0.0377641
190.79	0.21083	0.212391	0.131954	0.132621	0.0714573	0.0715927	0.0368349	0.0377601
190.99	0.210598	0.212368	0.131846	0.132607	0.0711846	0.0715851	0.0366991	0.0377561
191.19	0.210681	0.212346	0.131455	0.132593	0.0707343	0.0715775	0.0364744	0.0377521
191.39	0.210978	0.212323	0.131483	0.132579	0.0706653	0.0715699	0.0364835	0.0377481
191.59	0.211491	0.212301	0.131356	0.132565	0.0710268	0.0715623	0.0363518	0.0377441
191.79	0.210636	0.212279	0.130397	0.132551	0.0705305	0.0715547	0.0356096	0.0377401
191.99	0.210378	0.212256	0.130332	0.132537	0.0701042	0.0715471	0.0353081	0.0377361
192.19	0.210291	0.212233	0.130219	0.132523	0.0697066	0.0715396	0.0349441	0.0377321
192.39	0.210102	0.212211	0.130109	0.132509	0.0694119	0.071532	0.0350712	0.0377281
192.59	0.209929	0.212189	0.129607	0.132495	0.0688245	0.0715244	0.0351083	0.0377241
192.79	0.209986	0.212166	0.129437	0.132481	0.0685176	0.0715168	0.0349308	0.0377201
192.99	0.210172	0.212144	0.1293	0.132467	0.0686948	0.0715092	0.0351009	0.0377161
193.19	0.210221	0.212121	0.129124	0.132453	0.068738	0.0715017	0.0353212	0.0377121
193.39	0.210498	0.212099	0.129256	0.132439	0.0688676	0.0714941	0.0356815	0.0377081
193.59	0.210638	0.212076	0.128886	0.132425	0.0693173	0.0714865	0.0356812	0.0377041
193.79	0.210825	0.212054	0.128908	0.13241	0.0693749	0.0714789	0.0359197	0.0377001
193.99	0.211345	0.212031	0.129195	0.132397	0.0697216	0.0714714	0.0364766	0.0376961
194.19	0.211654	0.212009	0.129447	0.132382	0.0698711	0.0714638	0.036679	0.0376921
194.39	0.212237	0.211986	0.129922	0.132368	0.0704563	0.0714562	0.0367703	0.0376881
194.59	0.212249	0.211964	0.129467	0.132354	0.0701721	0.0714486	0.0368127	0.0376841
194.79	0.212477	0.211941	0.130192	0.13234	0.0708499	0.0714411	0.0370292	0.0376801
194.99	0.212219	0.211919	0.129723	0.132326	0.0704104	0.0714335	0.03637	0.0376761
195.19	0.21238	0.211896	0.129649	0.132312	0.0701674	0.0714259	0.0362181	0.0376721
195.39	0.212172	0.211874	0.129762	0.132298	0.0699694	0.0714183	0.0360884	0.0376681
195.59	0.211514	0.211851	0.129883	0.132284	0.0695606	0.0714108	0.0357362	0.0376641
195.79	0.210717	0.211829	0.129531	0.13227	0.0688823	0.0714032	0.0351243	0.0376602
195.99	0.210221	0.211807	0.12987	0.132256	0.0682998	0.0713956	0.0348163	0.0376562
196.19	0.210042	0.211784	0.130059	0.132242	0.06837	0.0713881	0.0352965	0.0376522
196.39	0.209601	0.211762	0.129897	0.132228	0.0685058	0.0713805	0.0354988	0.0376482
196.59	0.209442	0.211739	0.130007	0.132214	0.0680552	0.0713729	0.0356136	0.0376442
196.79	0.209342	0.211717	0.129834	0.1322	0.0685216	0.0713654	0.0356271	0.0376402
196.99	0.209039	0.211694	0.129374	0.132186	0.0685613	0.0713578	0.0360702	0.0376362
197.19	0.209351	0.211672	0.129367	0.132172	0.0688599	0.0713503	0.0369399	0.0376322
197.39	0.209248	0.211649	0.129763	0.132158	0.0693194	0.0713427	0.0373405	0.0376282
197.59	0.209301	0.211627	0.129935	0.132144	0.0697227	0.0713351	0.0375015	0.0376242
197.79	0.209111	0.211605	0.129658	0.13213	0.0693299	0.0713276	0.037476	0.0376203
197.99	0.209562	0.211582	0.12991	0.132116	0.0693021	0.07132	0.038145	0.0376163
198.19	0.2096	0.21156	0.130218	0.132102	0.0694586	0.0713124	0.0380727	0.0376123
198.39	0.210383	0.211537	0.130204	0.132088	0.0695613	0.0713049	0.0381511	0.0376083
198.59	0.210622	0.211515	0.130043	0.132074	0.069301	0.0712973	0.0380582	0.0376043
198.79	0.21038	0.211492	0.130327	0.13206	0.0696212	0.0712898	0.0375394	0.0376003
198.99	0.210092	0.21147	0.129963	0.132046	0.0691447	0.0712822	0.0368009	0.0375963
199.19	0.210211	0.211448	0.13023	0.132032	0.0690637	0.0712747	0.0365013	0.0375923
199.39	0.210085	0.211425	0.130556	0.132018	0.0690412	0.0712671	0.0362771	0.0375884
199.59	0.209683	0.211403	0.130599	0.132004	0.069002	0.0712596	0.0358969	0.0375844
199.79	0.209535	0.21138	0.130462	0.13199	0.0689046	0.071252	0.0358348	0.0375804
199.99	0.209466	0.211358	0.130677	0.131976	0.06916	0.0712445	0.0365224	0.0375764
200.19	0.20949	0.211336	0.130671	0.131962	0.0699005	0.0712369	0.0370679	0.0375724
200.39	0.209462	0.211313	0.130713	0.131948	0.0702714	0.0712293	0.037197	0.0375685
200.59	0.209579	0.211291	0.1309	0.131934	0.0703869	0.0712218	0.0376932	0.0375645
200.79	0.20911	0.211268	0.130685	0.13192	0.0708506	0.0712143	0.0381019	0.0375605
200.99	0.20901	0.211246	0.130722	0.131906	0.0714096	0.0712067	0.0385248	0.0375565
201.19	0.209251	0.211224	0.130535	0.131892	0.0717985	0.0711992	0.0387193	0.0375525
201.39	0.209116	0.211201	0.130444	0.131878	0.0720987	0.0711916	0.03851	0.0375485
201.59	0.20934	0.211179	0.130261	0.131864	0.0721286	0.0711841	0.038553	0.0375446
201.79	0.209762	0.211156	0.130173	0.13185	0.0719015	0.0711765	0.0384517	0.0375406
201.99	0.210446	0.211134	0.130635	0.131836	0.0718813	0.071169	0.0388332	0.0375366
202.19	0.210963	0.211112	0.130586	0.131822	0.0719212	0.0711614	0.0392144	0.0375326
202.39	0.211532	0.211089	0.130332	0.131808	0.0718224	0.0711539	0.038843	0.0375287
202.59	0.211078	0.211067	0.129748	0.131795	0.0711665	0.0711463	0.0379781	0.0375247
202.79	0.210818	0.211045	0.129438	0.13178	0.0711753	0.0711388	0.0371587	0.0375207
202.99	0.211139	0.211022	0.129216	0.131767	0.0706121	0.0711313	0.036291	0.0375167
203.19	0.211116	0.211	0.129341	0.131753	0.0702044	0.0711237	0.0357609	0.0375127
203.39	0.210644	0.210978	0.129218	0.131739	0.0701193	0.0711162	0.0355585	0.0375088
203.59	0.21052	0.210955	0.129217	0.131725	0.0696889	0.0711087	0.0354493	0.0375048
203.79	0.211132	0.210933	0.129917	0.131711	0.0699476	0.0711011	0.0364379	0.0375008
203.99	0.210757	0.21091	0.12996	0.131697	0.0700838	0.0710936	0.036596	0.0374968
204.19	0.210245	0.210888	0.129761	0.131683	0.0698725	0.071086	0.0363551	0.0374929
204.39	0.210425	0.210866	0.130487	0.131669	0.070326	0.0710785	0.03673	0.0374889
204.59	0.210209	0.210843	0.130662	0.131655	0.0700024	0.071071	0.0368058	0.0374849
204.79	0.210004	0.210821	0.13084	0.131641	0.0704217	0.0710635	0.0372433	0.037481
204.99	0.210099	0.210799	0.13066	0.131627	0.0710812	0.0710559	0.0372853	0.037477
205.19	0.210487	0.210776	0.131077	0.131613	0.0712766	0.0710484	0.0376723	0.037473
205.39	0.210283	0.210754	0.13108	0.131599	0.0713756	0.0710409	0.0378192	0.037469
205.59	0.210607	0.210732	0.131163	0.131585	0.0711699	0.0710333	0.038046	0.0374651
205.79	0.210855	0.210709	0.131359	0.131571	0.0710607	0.0710258	0.0384169	0.0374611
205.99	0.211033	0.210687	0.131011	0.131557	0.0709414	0.0710183	0.0384986	0.0374571
206.19	0.211429	0.210665	0.130585	0.131543	0.0710053	0.0710107	0.038775	0.0374532
206.39	0.210967	0.210642	0.129873	0.131529	0.0703179	0.0710032	0.0378214	0.0374492
206.59	0.210252	0.21062	0.128915	0.131515	0.0690958	0.0709957	0.0367995	0.0374452
206.79	0.210307	0.210598	0.128707	0.131501	0.0689468	0.0709882	0.0364907	0.0374413
206.99	0.20993	0.210575	0.128437	0.131488	0.0684469	0.0709807	0.036276	0.0374373
207.19	0.209277	0.210553	0.128139	0.131474	0.0682082	0.0709731	0.0360019	0.0374333
207.39	0.20847	0.210531	0.127761	0.13146	0.0679049	0.0709656	0.0357937	0.0374294
207.59	0.208836	0.210508	0.127944	0.131446	0.0677204	0.0709581	0.0357956	0.0374254
207.79	0.209012	0.210486	0.128299	0.131432	0.0682863	0.0709506	0.0360681	0.0374214
207.99	0.208579	0.210464	0.128003	0.131418	0.0677736	0.070943	0.035292	0.0374174
208.19	0.208926	0.210442	0.128056	0.131404	0.0677936	0.0709355	0.0352951	0.0374135
208.39	0.209137	0.210419	0.128324	0.13139	0.0681339	0.070928	0.035698	0.0374095
208.59	0.20893	0.210397	0.128038	0.131376	0.0679715	0.0709205	0.0357948	0.0374056
208.79	0.208871	0.210375	0.128138	0.131362	0.0686672	0.070913	0.0362999	0.0374016
208.99	0.208707	0.210352	0.128357	0.131348	0.0690251	0.0709054	0.0363183	0.0373976
209.19	0.208752	0.21033	0.128694	0.131334	0.0691498	0.0708979	0.0361753	0.0373937
209.39	0.208862	0.210308	0.128815	0.13132	0.0695054	0.0708904	0.0361269	0.0373897
209.59	0.209455	0.210285	0.12961	0.131306	0.0700448	0.0708829	0.0367316	0.0373857
209.79	0.209276	0.210263	0.129674	0.131293	0.0704255	0.0708754	0.0369303	0.0373818
209.99	0.209338	0.210241	0.129243	0.131279	0.0705949	0.0708679	0.0366037	0.0373778
210.19	0.209637	0.210219	0.129521	0.131265	0.0707953	0.0708604	0.0366439	0.0373739
210.39	0.209429	0.210196	0.129441	0.131251	0.0704691	0.0708529	0.0363879	0.0373699
210.59	0.209285	0.210174	0.129754	0.131237	0.0702824	0.0708454	0.0360478	0.0373659
210.79	0.2093	0.210152	0.129891	0.131223	0.0706027	0.0708378	0.0359859	0.037362
210.99	0.208774	0.210129	0.130292	0.131209	0.0707466	0.0708303	0.0360573	0.037358
211.19	0.209061	0.210107	0.130902	0.131195	0.0711036	0.0708228	0.0358718	0.037354
211.39	0.209185	0.210085	0.131286	0.131181	0.0714382	0.0708153	0.0361117	0.0373501
211.59	0.209652	0.210063	0.131989	0.131167	0.0714992	0.0708078	0.03606	0.0373461
211.79	0.209957	0.21004	0.132241	0.131153	0.0714452	0.0708003	0.0366051	0.0373422
211.99	0.210357	0.210018	0.132442	0.131139	0.071172	0.0707928	0.0367381	0.0373382
212.19	0.210504	0.209996	0.132367	0.131126	0.0714433	0.0707853	0.0371826	0.0373343
212.39	0.209911	0.209974	0.131679	0.131112	0.0714435	0.0707778	0.0371119	0.0373303
212.59	0.210013	0.209951	0.131067	0.131098	0.0713576	0.0707703	0.0370436	0.0373263
212.79	0.209632	0.209929	0.130563	0.131084	0.0716259	0.0707628	0.0372925	0.0373224
212.99	0.209518	0.209907	0.130373	0.13107	0.0716958	0.0707553	0.0372712	0.0373184
213.19	0.209169	0.209885	0.129531	0.131056	0.0712115	0.0707478	0.0369687	0.0373145
213.39	0.208804	0.209862	0.129306	0.131042	0.0713759	0.0707403	0.0368127	0.0373105
213.59	0.208501	0.20984	0.129013	0.131028	0.0710001	0.0707328	0.0371029	0.0373066
213.79	0.208378	0.209818	0.128224	0.131015	0.0708183	0.0707253	0.0368212	0.0373026
213.99	0.208441	0.209796	0.127985	0.131001	0.0705384	0.0707178	0.0364583	0.0372987
214.19	0.208368	0.209773	0.127605	0.130987	0.0701144	0.0707103	0.0358866	0.0372947
214.39	0.208343	0.209751	0.127174	0.130973	0.0697085	0.0707028	0.0355198	0.0372907
214.59	0.207765	0.209729	0.126886	0.130959	0.0694781	0.0706953	0.0348575	0.0372868
214.79	0.20796	0.209707	0.127196	0.130945	0.0695348	0.0706878	0.0347846	0.0372828
214.99	0.208294	0.209684	0.12818	0.130931	0.0700752	0.0706804	0.0355796	0.0372789
215.19	0.208432	0.209662	0.128293	0.130917	0.0697258	0.0706729	0.0353487	0.037275
215.39	0.208465	0.20964	0.128445	0.130904	0.0699749	0.0706654	0.0354163	0.037271
215.59	0.208109	0.209618	0.128601	0.13089	0.0695144	0.0706579	0.0351885	0.0372671
215.79	0.208117	0.209596	0.128488	0.130876	0.0691422	0.0706504	0.0355048	0.0372631
215.99	0.20812	0.209573	0.128587	0.130862	0.0694741	0.0706429	0.0357226	0.0372591
216.19	0.208001	0.209551	0.128597	0.130848	0.0696433	0.0706354	0.0355481	0.0372552
216.39	0.207575	0.209529	0.127973	0.130834	0.0695899	0.0706279	0.0354925	0.0372512
216.59	0.2079	0.209507	0.128089	0.13082	0.0690668	0.0706205	0.0353017	0.0372473
216.79	0.207566	0.209485	0.128093	0.130806	0.0690273	0.070613	0.035614	0.0372434
216.99	0.20777	0.209462	0.128349	0.130793	0.0687687	0.0706055	0.0357249	0.0372394
217.19	0.207741	0.20944	0.128659	0.130779	0.0685776	0.070598	0.0360835	0.0372355
217.39	0.207862	0.209418	0.128842	0.130765	0.068545	0.0705905	0.0356773	0.0372315
217.59	0.208475	0.209396	0.129236	0.130751	0.0683269	0.070583	0.0358567	0.0372276
217.79	0.209058	0.209374	0.129339	0.130737	0.0685602	0.0705756	0.0360563	0.0372236
217.99	0.208737	0.209351	0.128805	0.130723	0.0686162	0.0705681	0.03583	0.0372197
218.19	0.208818	0.209329	0.128477	0.130709	0.0686492	0.0705606	0.0355617	0.0372157
218.39	0.20905	0.209307	0.128603	0.130695	0.0689887	0.0705531	0.0356675	0.0372118
218.59	0.208693	0.209285	0.128546	0.130682	0.0690213	0.0705456	0.0358513	0.0372078
218.79	0.209313	0.209263	0.129205	0.130668	0.0696211	0.0705382	0.0363871	0.0372039
218.99	0.209006	0.20924	0.128987	0.130654	0.0697434	0.0705307	0.036789	0.0372
219.19	0.208314	0.209218	0.128048	0.13064	0.0693174	0.0705232	0.0363678	0.037196
219.39	0.208531	0.209196	0.127998	0.130626	0.0702127	0.0705157	0.0369434	0.0371921
219.59	0.208022	0.209174	0.127753	0.130612	0.0698891	0.0705083	0.037027	0.0371881
219.79	0.207844	0.209152	0.127686	0.130599	0.0701467	0.0705008	0.0370199	0.0371842
219.99	0.207571	0.20913	0.127292	0.130585	0.0698408	0.0704933	0.036794	0.0371802
220.19	0.20732	0.209108	0.127376	0.130571	0.0693686	0.0704858	0.0361578	0.0371763
220.39	0.206802	0.209085	0.127087	0.130557	0.0688675	0.0704784	0.0357142	0.0371724
220.59	0.206628	0.209063	0.127135	0.130543	0.0678984	0.0704709	0.035171	0.0371684
220.79	0.206512	0.209041	0.127078	0.130529	0.0678948	0.0704634	0.0355126	0.0371645
220.99	0.206481	0.209019	0.127446	0.130516	0.0678202	0.070456	0.0354773	0.0371606
221.19	0.206808	0.208997	0.128183	0.130502	0.0679265	0.0704485	0.0355512	0.0371566
221.39	0.206936	0.208975	0.12824	0.130488	0.0675946	0.070441	0.0348836	0.0371527
221.59	0.207065	0.208952	0.128524	0.130474	0.0672194	0.0704336	0.0349559	0.0371487
221.79	0.207498	0.20893	0.128846	0.13046	0.0676875	0.0704261	0.0354988	0.0371448
221.99	0.207247	0.208908	0.128801	0.130446	0.0676754	0.0704186	0.0350268	0.0371409
222.19	0.207632	0.208886	0.129237	0.130433	0.0680017	0.0704112	0.0352963	0.0371369
222.39	0.207603	0.208864	0.1292	0.130419	0.0683179	0.0704037	0.0351698	0.037133
222.59	0.207874	0.208842	0.129155	0.130405	0.0684408	0.0703962	0.0355483	0.037129
222.79	0.207708	0.20882	0.128913	0.130391	0.0687965	0.0703888	0.0355587	0.0371251
222.99	0.207381	0.208797	0.128228	0.130377	0.0687733	0.0703813	0.0358311	0.0371212
223.19	0.207196	0.208775	0.127217	0.130363	0.0687963	0.0703739	0.0357287	0.0371172
223.39	0.207245	0.208753	0.126878	0.13035	0.0688243	0.0703664	0.0356615	0.0371133
223.59	0.206825	0.208731	0.126239	0.130336	0.0686361	0.070359	0.0351663	0.0371094
223.79	0.20654	0.208709	0.125843	0.130322	0.0689814	0.0703515	0.0347173	0.0371054
223.99	0.206226	0.208687	0.12528	0.130308	0.0686093	0.070344	0.0341955	0.0371015
224.19	0.206	0.208665	0.125397	0.130294	0.0689817	0.0703366	0.0341297	0.0370976
224.39	0.205619	0.208643	0.125468	0.130281	0.0693152	0.0703291	0.0339422	0.0370936
224.59	0.20555	0.20862	0.12543	0.130267	0.069303	0.0703217	0.0340207	0.0370897
224.79	0.205764	0.208598	0.125452	0.130253	0.0697171	0.0703142	0.0344979	0.0370858
224.99	0.206064	0.208576	0.12592	0.130239	0.0700151	0.0703068	0.0348881	0.0370819
225.19	0.206764	0.208554	0.127147	0.130225	0.0708863	0.0702993	0.0352984	0.0370779
225.39	0.206807	0.208532	0.127265	0.130212	0.0706904	0.0702919	0.0349468	0.037074
225.59	0.207196	0.20851	0.127499	0.130198	0.0706396	0.0702844	0.0347641	0.0370701
225.79	0.207424	0.208488	0.128103	0.130184	0.0712987	0.070277	0.0350955	0.0370661
225.99	0.207883	0.208466	0.128813	0.13017	0.0718659	0.0702695	0.0355376	0.0370622
226.19	0.207534	0.208444	0.129056	0.130156	0.0719444	0.0702621	0.0360143	0.0370583
226.39	0.207402	0.208422	0.129169	0.130143	0.0715542	0.0702546	0.0358555	0.0370544
226.59	0.207402	0.208399	0.129172	0.130129	0.0710255	0.0702472	0.0360293	0.0370504
226.79	0.206898	0.208377	0.12907	0.130115	0.0706989	0.0702397	0.0362669	0.0370465
226.99	0.206972	0.208355	0.129055	0.130101	0.0705019	0.0702323	0.0367093	0.0370426
227.19	0.207251	0.208333	0.128967	0.130087	0.0702711	0.0702249	0.0371988	0.0370386
227.39	0.207332	0.208311	0.129358	0.130074	0.0700141	0.0702174	0.0373079	0.0370347
227.59	0.207405	0.208289	0.12944	0.13006	0.0703101	0.07021	0.0375809	0.0370308
227.79	0.20706	0.208267	0.129764	0.130046	0.0702117	0.0702025	0.0374796	0.0370269
227.99	0.20734	0.208245	0.130019	0.130032	0.070414	0.0701951	0.0378429	0.0370229
228.19	0.207342	0.208223	0.130346	0.130019	0.0704072	0.0701876	0.0379412	0.037019
228.39	0.206858	0.208201	0.129841	0.130005	0.0699503	0.0701802	0.0375341	0.0370151
228.59	0.207085	0.208179	0.129523	0.129991	0.069575	0.0701728	0.0376125	0.0370112
228.79	0.207169	0.208157	0.129335	0.129977	0.0694039	0.0701653	0.0377294	0.0370073
228.99	0.207438	0.208135	0.129422	0.129963	0.0695145	0.0701579	0.0378532	0.0370033
229.19	0.20713	0.208113	0.129387	0.12995	0.0696386	0.0701505	0.0373796	0.0369994
229.39	0.2068	0.20809	0.128659	0.129936	0.0689744	0.070143	0.0367773	0.0369955
229.59	0.206549	0.208068	0.128422	0.129922	0.0689374	0.0701356	0.0363934	0.0369916
229.79	0.20646	0.208046	0.12845	0.129908	0.0693461	0.0701282	0.0363536	0.0369876
229.99	0.206401	0.208024	0.128416	0.129894	0.0689818	0.0701207	0.0365128	0.0369837
230.19	0.205389	0.208002	0.127811	0.129881	0.0679831	0.0701133	0.0358456	0.0369798
230.39	0.205281	0.20798	0.127543	0.129867	0.0677049	0.0701059	0.0359703	0.0369759
230.59	0.205463	0.207958	0.12747	0.129853	0.0678846	0.0700984	0.0360261	0.036972
230.79	0.205666	0.207936	0.127169	0.129839	0.0680501	0.070091	0.0362258	0.0369681
230.99	0.205855	0.207914	0.127081	0.129826	0.0681746	0.0700836	0.036199	0.0369641
231.19	0.20638	0.207892	0.127156	0.129812	0.0688089	0.0700761	0.0363594	0.0369602
231.39	0.206501	0.20787	0.12747	0.129798	0.0687796	0.0700687	0.0359115	0.0369563
231.59	0.206702	0.207848	0.127788	0.129784	0.0689038	0.0700613	0.0359638	0.0369524
231.79	0.206607	0.207826	0.127938	0.129771	0.0689036	0.0700539	0.0359588	0.0369485
231.99	0.207333	0.207804	0.128715	0.129757	0.069469	0.0700464	0.036017	0.0369445
232.19	0.207686	0.207782	0.129246	0.129743	0.0697965	0.070039	0.0359109	0.0369406
232.39	0.208065	0.20776	0.129021	0.129729	0.0695089	0.0700316	0.0358945	0.0369367
232.59	0.208668	0.207738	0.129664	0.129716	0.0697748	0.0700242	0.0362239	0.0369328
232.79	0.208707	0.207716	0.129852	0.129702	0.069957	0.0700168	0.0364533	0.0369289
232.99	0.208857	0.207694	0.129473	0.129688	0.0700315	0.0700093	0.0363278	0.036925
233.19	0.208428	0.207672	0.129096	0.129674	0.0696786	0.0700019	0.0359189	0.0369211
233.39	0.208506	0.20765	0.129386	0.129661	0.0694666	0.0699945	0.035978	0.0369172
233.59	0.208224	0.207628	0.129375	0.129647	0.0689521	0.0699871	0.0355084	0.0369132
233.79	0.20823	0.207606	0.129443	0.129633	0.0686808	0.0699797	0.0355123	0.0369093
233.99	0.208012	0.207584	0.129678	0.129619	0.0679981	0.0699722	0.0360138	0.0369054
234.19	0.207447	0.207562	0.129523	0.129606	0.0677354	0.0699648	0.036081	0.0369015
234.39	0.206847	0.20754	0.128808	0.129592	0.0672221	0.0699574	0.0358701	0.0368976
234.59	0.206821	0.207518	0.128016	0.129578	0.0668954	0.06995	0.0354253	0.0368937
234.79	0.206088	0.207496	0.127273	0.129564	0.0664887	0.0699426	0.0349721	0.0368898
234.99	0.205728	0.207474	0.127135	0.129551	0.0664369	0.0699352	0.034749	0.0368859
235.19	0.205699	0.207452	0.126925	0.129537	0.0668391	0.0699277	0.0346507	0.0368819
235.39	0.205463	0.20743	0.126897	0.129523	0.0665597	0.0699203	0.0345334	0.0368781
235.59	0.205384	0.207408	0.126967	0.12951	0.06678	0.0699129	0.034801	0.0368741
235.79	0.205144	0.207386	0.127087	0.129496	0.0671886	0.0699055	0.035071	0.0368702
235.99	0.205632	0.207364	0.127851	0.129482	0.0676287	0.0698981	0.0353372	0.0368663
236.19	0.205957	0.207342	0.128157	0.129468	0.0681491	0.0698907	0.0358513	0.0368624
236.39	0.206033	0.20732	0.127816	0.129455	0.0679756	0.0698833	0.0360076	0.0368585
236.59	0.206007	0.207298	0.128168	0.129441	0.0685331	0.0698759	0.0364107	0.0368546
236.79	0.206342	0.207276	0.128305	0.129427	0.069287	0.0698685	0.03673	0.0368507
236.99	0.206211	0.207254	0.128	0.129414	0.0691824	0.0698611	0.03645	0.0368468
237.19	0.205794	0.207232	0.128668	0.1294	0.0687797	0.0698537	0.0363922	0.0368429
237.39	0.20614	0.20721	0.129549	0.129386	0.0690274	0.0698463	0.0366889	0.036839
237.59	0.206065	0.207188	0.129408	0.129372	0.0687214	0.0698389	0.0362557	0.0368351
237.79	0.206075	0.207166	0.129622	0.129359	0.0687783	0.0698315	0.0363653	0.0368312
237.99	0.206394	0.207144	0.129923	0.129345	0.0688768	0.0698241	0.0366611	0.0368273
238.19	0.206231	0.207122	0.129825	0.129331	0.0686672	0.0698167	0.0362451	0.0368234
238.39	0.206101	0.2071	0.12922	0.129318	0.06851	0.0698093	0.0354104	0.0368195
238.59	0.206392	0.207078	0.129203	0.129304	0.0683658	0.0698019	0.0356301	0.0368156
238.79	0.20608	0.207056	0.129065	0.12929	0.0686616	0.0697945	0.0355581	0.0368117
238.99	0.206047	0.207035	0.128777	0.129276	0.0688692	0.0697871	0.0351477	0.0368078
239.19	0.206258	0.207012	0.128634	0.129263	0.0690682	0.0697797	0.0352311	0.0368038
239.39	0.206013	0.206991	0.128465	0.129249	0.0689194	0.0697723	0.0349964	0.0367999
239.59	0.206051	0.206969	0.128685	0.129235	0.0686776	0.0697649	0.0347426	0.036796
239.79	0.206081	0.206947	0.128589	0.129222	0.0682211	0.0697575	0.0346394	0.0367922
239.99	0.206384	0.206925	0.128691	0.129208	0.0683368	0.0697501	0.0349199	0.0367883
240.19	0.206058	0.206903	0.128393	0.129194	0.0682668	0.0697427	0.0349666	0.0367844
240.39	0.205708	0.206881	0.127541	0.129181	0.0673837	0.0697353	0.0347715	0.0367805
240.59	0.205413	0.206859	0.127247	0.129167	0.0676028	0.0697279	0.0348263	0.0367766
240.79	0.20513	0.206837	0.126873	0.129153	0.0674507	0.0697205	0.0346903	0.0367727
240.99	0.204429	0.206815	0.126242	0.129139	0.0667816	0.0697131	0.0342702	0.0367688
241.19	0.203844	0.206793	0.12658	0.129126	0.0664731	0.0697057	0.0342535	0.0367649
241.39	0.203393	0.206771	0.12594	0.129112	0.0658084	0.0696984	0.0338959	0.036761
241.59	0.203107	0.206749	0.12557	0.129099	0.0654901	0.069691	0.0336423	0.0367571
241.79	0.203231	0.206728	0.126106	0.129085	0.0656369	0.0696836	0.0339439	0.0367532
241.99	0.203308	0.206706	0.126367	0.129071	0.0657342	0.0696762	0.034161	0.0367493
242.19	0.203071	0.206684	0.12667	0.129057	0.0656578	0.0696688	0.0341031	0.0367454
242.39	0.202872	0.206662	0.126415	0.129044	0.0657889	0.0696614	0.0341195	0.0367415
242.59	0.203037	0.20664	0.126785	0.12903	0.0662614	0.0696541	0.0348003	0.0367376
242.79	0.203212	0.206618	0.126933	0.129016	0.0669523	0.0696467	0.0348106	0.0367337
242.99	0.203751	0.206596	0.127613	0.129003	0.0673469	0.0696393	0.0349066	0.0367298
243.19	0.204209	0.206574	0.128722	0.128989	0.0679711	0.0696319	0.0359149	0.0367259
243.39	0.204565	0.206552	0.129353	0.128975	0.0685187	0.0696245	0.0360873	0.036722
243.59	0.205078	0.20653	0.129703	0.128962	0.0688491	0.0696172	0.035855	0.0367181
243.79	0.20565	0.206509	0.129956	0.128948	0.0696218	0.0696098	0.0362686	0.0367142
243.99	0.206138	0.206487	0.129869	0.128934	0.0701009	0.0696024	0.0366235	0.0367104
244.19	0.206188	0.206465	0.129157	0.128921	0.0697687	0.069595	0.036402	0.0367065
244.39	0.206423	0.206443	0.128728	0.128907	0.0694146	0.0695876	0.0363444	0.0367026
244.59	0.206704	0.206421	0.128853	0.128893	0.06967	0.0695803	0.0363925	0.0366987
244.79	0.206682	0.206399	0.128496	0.12888	0.0695119	0.0695729	0.0363669	0.0366948
244.99	0.20631	0.206377	0.128363	0.128866	0.0695468	0.0695655	0.0360789	0.0366909
245.19	0.206374	0.206355	0.128321	0.128852	0.0694845	0.0695581	0.0361352	0.036687
245.39	0.206282	0.206333	0.127734	0.128839	0.0689271	0.0695508	0.0359588	0.0366831
245.59	0.206707	0.206312	0.127431	0.128825	0.0689758	0.0695434	0.0360318	0.0366792
245.79	0.206729	0.20629	0.127849	0.128811	0.0692371	0.069536	0.0364231	0.0366754
245.99	0.206803	0.206268	0.127568	0.128798	0.0692801	0.0695287	0.0366264	0.0366715
246.19	0.206792	0.206246	0.127297	0.128784	0.0692095	0.0695213	0.0367272	0.0366676
246.39	0.206397	0.206224	0.126634	0.128771	0.0691534	0.0695139	0.0366912	0.0366637
246.59	0.206705	0.206202	0.126654	0.128757	0.0694253	0.0695066	0.0367017	0.0366598
246.79	0.206949	0.20618	0.127297	0.128743	0.0697639	0.0694992	0.0371294	0.0366559
246.99	0.207021	0.206159	0.12784	0.12873	0.0702566	0.0694918	0.0378319	0.036652
247.19	0.20682	0.206137	0.128322	0.128716	0.0701177	0.0694845	0.0380531	0.0366481
247.39	0.206713	0.206115	0.128199	0.128702	0.0700186	0.0694771	0.0373413	0.0366443
247.59	0.206857	0.206093	0.128128	0.128689	0.0697795	0.0694697	0.0367833	0.0366404
247.79	0.207408	0.206071	0.128755	0.128675	0.0701049	0.0694624	0.0373522	0.0366365
247.99	0.207461	0.206049	0.128302	0.128661	0.0693447	0.069455	0.0370202	0.0366326
248.19	0.207478	0.206028	0.128642	0.128648	0.0687911	0.0694476	0.036906	0.0366287
248.39	0.207314	0.206006	0.128665	0.128634	0.0684412	0.0694403	0.0364003	0.0366249
248.59	0.207103	0.205984	0.128701	0.12862	0.0680129	0.0694329	0.0357838	0.036621
248.79	0.206575	0.205962	0.128064	0.128607	0.0683058	0.0694256	0.0351489	0.0366171
248.99	0.206543	0.20594	0.128059	0.128593	0.0683854	0.0694182	0.0351212	0.0366132
249.19	0.206238	0.205918	0.12798	0.12858	0.068003	0.0694108	0.034852	0.0366093
249.39	0.20588	0.205897	0.128006	0.128566	0.0679934	0.0694035	0.0348901	0.0366054
249.59	0.205604	0.205875	0.127748	0.128552	0.0678019	0.0693961	0.0343333	0.0366016
249.79	0.205142	0.205853	0.128137	0.128539	0.0682321	0.0693888	0.0346241	0.0365977
249.99	0.205305	0.205831	0.127714	0.128525	0.0680284	0.0693814	0.0347385	0.0365938
250.19	0.204752	0.205809	0.12737	0.128511	0.0675754	0.0693741	0.0345818	0.0365899
250.39	0.204139	0.205787	0.127027	0.128498	0.0674066	0.0693667	0.0346904	0.0365861
250.59	0.204056	0.205766	0.127225	0.128484	0.0671773	0.0693594	0.0349797	0.0365822
250.79	0.203863	0.205744	0.127836	0.128471	0.0675348	0.069352	0.035461	0.0365783
250.99	0.203509	0.205722	0.127927	0.128457	0.0671452	0.0693447	0.0355128	0.0365744
251.19	0.203731	0.2057	0.128191	0.128443	0.0669798	0.0693373	0.0356258	0.0365706
251.39	0.203629	0.205678	0.128042	0.12843	0.066958	0.06933	0.0357055	0.0365667
251.59	0.204023	0.205657	0.12819	0.128416	0.0672656	0.0693226	0.0358119	0.0365628
251.79	0.204076	0.205635	0.12797	0.128403	0.0673026	0.0693153	0.0359106	0.0365589
251.99	0.20388	0.205613	0.127514	0.128389	0.0665473	0.0693079	0.0355867	0.036555
252.19	0.203958	0.205591	0.127408	0.128375	0.0669706	0.0693006	0.0351934	0.0365512
252.39	0.203971	0.205569	0.127084	0.128362	0.0669361	0.0692932	0.0349949	0.0365473
252.59	0.204208	0.205548	0.127117	0.128348	0.0672897	0.0692859	0.0351823	0.0365434
252.79	0.204176	0.205526	0.126759	0.128334	0.0676552	0.0692786	0.0352884	0.0365395
252.99	0.204128	0.205504	0.126826	0.128321	0.0677108	0.0692712	0.0355297	0.0365357
253.19	0.204153	0.205482	0.126677	0.128307	0.0675331	0.0692639	0.0351107	0.0365318
253.39	0.204352	0.20546	0.126606	0.128294	0.0678871	0.0692565	0.035152	0.0365279
253.59	0.204467	0.205439	0.126516	0.12828	0.067981	0.0692492	0.0346966	0.0365241
253.79	0.204034	0.205417	0.12641	0.128267	0.0678848	0.0692418	0.0344745	0.0365202
253.99	0.204455	0.205395	0.126495	0.128253	0.0677477	0.0692345	0.0348161	0.0365163
254.19	0.203974	0.205373	0.125854	0.128239	0.0677168	0.0692272	0.0347778	0.0365125
254.39	0.203305	0.205352	0.125505	0.128226	0.0672579	0.0692198	0.0344761	0.0365086
254.59	0.203139	0.20533	0.125522	0.128212	0.0674459	0.0692125	0.034337	0.0365047
254.79	0.203247	0.205308	0.126143	0.128198	0.0680373	0.0692052	0.034279	0.0365008
254.99	0.202763	0.205286	0.125961	0.128185	0.0681043	0.0691978	0.0343352	0.036497
255.19	0.203131	0.205265	0.126021	0.128171	0.0685966	0.0691905	0.0346646	0.0364931
255.39	0.203085	0.205243	0.125706	0.128158	0.0687555	0.0691832	0.0345378	0.0364892
255.59	0.203226	0.205221	0.125874	0.128144	0.0690509	0.0691758	0.0343164	0.0364854
255.79	0.203073	0.205199	0.125957	0.128131	0.0687004	0.0691685	0.0343	0.0364815
255.99	0.202963	0.205178	0.126241	0.128117	0.0684343	0.0691612	0.0345358	0.0364776
256.19	0.202675	0.205156	0.126219	0.128103	0.0685388	0.0691538	0.0342814	0.0364738
256.39	0.202953	0.205134	0.127078	0.12809	0.0686555	0.0691465	0.0351905	0.0364699
256.59	0.203026	0.205112	0.127019	0.128076	0.0692133	0.0691392	0.0355306	0.036466
256.79	0.203292	0.205091	0.126884	0.128063	0.0691651	0.0691318	0.0357484	0.0364622
256.99	0.203819	0.205069	0.12698	0.128049	0.0691922	0.0691245	0.0361439	0.0364583
257.19	0.204575	0.205047	0.127762	0.128036	0.0689248	0.0691172	0.0360785	0.0364544
257.39	0.204502	0.205025	0.128215	0.128022	0.0689068	0.0691099	0.0359261	0.0364506
257.59	0.204752	0.205004	0.128101	0.128008	0.0686096	0.0691025	0.0359617	0.0364467
257.79	0.204403	0.204982	0.127982	0.127995	0.0679671	0.0690952	0.0358772	0.0364429
257.99	0.204508	0.20496	0.12775	0.127981	0.0680421	0.0690879	0.0361126	0.036439
258.19	0.204273	0.204938	0.127458	0.127968	0.0682332	0.0690806	0.0360047	0.0364351
258.39	0.204472	0.204917	0.128389	0.127954	0.0683344	0.0690733	0.0362453	0.0364313
258.59	0.205155	0.204895	0.128653	0.127941	0.0693827	0.0690659	0.0365469	0.0364274
258.79	0.204879	0.204873	0.128708	0.127927	0.069412	0.0690586	0.0363923	0.0364235
258.99	0.205322	0.204852	0.128398	0.127914	0.0696342	0.0690513	0.0362253	0.0364197
259.19	0.206071	0.20483	0.128686	0.1279	0.0702749	0.069044	0.0367298	0.0364158
259.39	0.206274	0.204808	0.128608	0.127886	0.0704297	0.0690367	0.0370226	0.036412
259.59	0.206067	0.204787	0.128622	0.127873	0.0704148	0.0690294	0.0368468	0.0364081
259.79	0.205967	0.204765	0.12855	0.127859	0.070239	0.069022	0.0369053	0.0364042
259.99	0.205488	0.204743	0.128276	0.127846	0.070045	0.0690147	0.0370769	0.0364004
260.19	0.205347	0.204721	0.127653	0.127832	0.0700627	0.0690074	0.0370797	0.0363965
260.39	0.205669	0.2047	0.127669	0.127819	0.0706381	0.0690001	0.0376052	0.0363927
260.59	0.205514	0.204678	0.12667	0.127805	0.0704838	0.0689928	0.0372746	0.0363888
260.79	0.205919	0.204656	0.126854	0.127792	0.0703169	0.0689855	0.0376334	0.036385
260.99	0.206051	0.204635	0.127104	0.127778	0.0699725	0.0689782	0.0376774	0.0363811
261.19	0.205933	0.204613	0.127548	0.127764	0.0698031	0.0689708	0.0371496	0.0363772
261.39	0.205556	0.204591	0.126686	0.127751	0.0693149	0.0689635	0.0368945	0.0363734
261.59	0.205302	0.20457	0.125981	0.127737	0.0685484	0.0689562	0.0364987	0.0363695
261.79	0.204449	0.204548	0.125998	0.127724	0.0680947	0.0689489	0.0359502	0.0363657
261.99	0.203758	0.204526	0.125468	0.12771	0.0678651	0.0689416	0.0351139	0.0363618
262.19	0.203997	0.204505	0.126089	0.127697	0.0681428	0.0689343	0.0350904	0.036358
262.39	0.203901	0.204483	0.126519	0.127683	0.0679941	0.068927	0.0348402	0.0363541
262.59	0.203992	0.204461	0.126157	0.12767	0.0679407	0.0689197	0.0346838	0.0363503
262.79	0.203846	0.20444	0.126237	0.127656	0.0679749	0.0689124	0.0346536	0.0363464
262.99	0.204744	0.204418	0.126936	0.127643	0.0682049	0.0689051	0.0347874	0.0363426
263.19	0.204827	0.204396	0.127004	0.127629	0.0686019	0.0688978	0.0353883	0.0363387
263.39	0.205082	0.204375	0.127126	0.127616	0.0686954	0.0688905	0.0355869	0.0363349
263.59	0.205155	0.204353	0.127381	0.127602	0.0687437	0.0688832	0.0357557	0.036331
263.79	0.205039	0.204331	0.127469	0.127588	0.0687344	0.0688759	0.0362806	0.0363272
263.99	0.205117	0.20431	0.127478	0.127575	0.0689527	0.0688686	0.0368653	0.0363233
264.19	0.204875	0.204288	0.126886	0.127561	0.0689603	0.0688613	0.0365244	0.0363195
264.39	0.205017	0.204266	0.127172	0.127548	0.0691504	0.068854	0.0365488	0.0363156
264.59	0.204867	0.204245	0.12732	0.127534	0.069195	0.0688467	0.0366274	0.0363118
264.79	0.205015	0.204223	0.127836	0.127521	0.069118	0.0688394	0.0369237	0.0363079
264.99	0.20469	0.204201	0.127475	0.127507	0.0688815	0.0688321	0.0362485	0.0363041
265.19	0.204574	0.20418	0.127365	0.127494	0.0687732	0.0688248	0.035561	0.0363002
265.39	0.204365	0.204158	0.126689	0.12748	0.068258	0.0688175	0.0351742	0.0362964
265.59	0.204219	0.204136	0.125947	0.127467	0.0679271	0.0688102	0.0343729	0.0362925
265.79	0.203831	0.204115	0.126012	0.127453	0.0677345	0.0688029	0.0341733	0.0362887
265.99	0.203746	0.204093	0.125649	0.12744	0.068002	0.0687956	0.033922	0.0362848
266.19	0.204035	0.204071	0.126109	0.127426	0.0685585	0.0687883	0.0338654	0.036281
266.39	0.204106	0.20405	0.12631	0.127413	0.0689259	0.068781	0.0340507	0.0362771
266.59	0.20411	0.204028	0.126424	0.127399	0.0691685	0.0687737	0.034636	0.0362733
266.79	0.204434	0.204007	0.126703	0.127386	0.0698182	0.0687665	0.0347373	0.0362695
266.99	0.204516	0.203985	0.126725	0.127372	0.0700365	0.0687592	0.0346356	0.0362656
267.19	0.204123	0.203963	0.126051	0.127359	0.0701458	0.0687519	0.0348834	0.0362618
267.39	0.203838	0.203942	0.126525	0.127345	0.0702818	0.0687446	0.0349149	0.0362579
267.59	0.203541	0.20392	0.126745	0.127332	0.07023	0.0687373	0.0355767	0.0362541
267.79	0.203024	0.203899	0.12667	0.127318	0.0704157	0.06873	0.0358228	0.0362502
267.99	0.202942	0.203877	0.126871	0.127305	0.0701607	0.0687227	0.0356636	0.0362464
268.19	0.202777	0.203855	0.127111	0.127291	0.0695719	0.0687154	0.0352687	0.0362425
268.39	0.202569	0.203834	0.127313	0.127278	0.0689736	0.0687082	0.0352758	0.0362387
268.59	0.202195	0.203812	0.127073	0.127264	0.0687676	0.0687009	0.0353829	0.0362349
268.79	0.202017	0.203791	0.126864	0.127251	0.0683545	0.0686936	0.0351884	0.036231
268.99	0.202164	0.203769	0.126747	0.127237	0.0681699	0.0686863	0.0348694	0.0362272
269.19	0.202473	0.203747	0.126382	0.127224	0.0680245	0.0686791	0.0349555	0.0362234
269.39	0.202983	0.203726	0.126171	0.12721	0.0677658	0.0686718	0.0353152	0.0362195
269.59	0.202871	0.203704	0.125267	0.127197	0.0672648	0.0686645	0.0347749	0.0362157
269.79	0.202955	0.203683	0.125411	0.127184	0.0673894	0.0686572	0.035222	0.0362118
269.99	0.202967	0.203661	0.124778	0.12717	0.0674814	0.0686499	0.0349695	0.036208
270.19	0.203147	0.203639	0.124952	0.127157	0.0673826	0.0686427	0.0348876	0.0362042
270.39	0.203353	0.203618	0.124675	0.127143	0.066946	0.0686354	0.0347931	0.0362003
270.59	0.203503	0.203596	0.124651	0.12713	0.0668383	0.0686281	0.0345308	0.0361965
270.79	0.204043	0.203575	0.124751	0.127116	0.0676356	0.0686208	0.0346648	0.0361926
270.99	0.203701	0.203553	0.124325	0.127103	0.0674815	0.0686136	0.0346695	0.0361888
271.19	0.203565	0.203532	0.124621	0.127089	0.0675401	0.0686063	0.0346586	0.036185
271.39	0.204058	0.20351	0.125437	0.127076	0.0677608	0.068599	0.0352363	0.0361811
271.59	0.204421	0.203488	0.125472	0.127062	0.0674271	0.0685918	0.0359235	0.0361773
271.79	0.204622	0.203467	0.126126	0.127049	0.0672194	0.0685845	0.0357697	0.0361735
271.99	0.205029	0.203445	0.126564	0.127035	0.0669323	0.0685772	0.0355041	0.0361696
272.19	0.205375	0.203424	0.12668	0.127022	0.0670213	0.06857	0.0356471	0.0361658
272.39	0.204826	0.203402	0.126709	0.127008	0.0667047	0.0685627	0.0354426	0.036162
272.59	0.204566	0.20338	0.126575	0.126995	0.0665612	0.0685554	0.0353823	0.0361581
272.79	0.20445	0.203359	0.126635	0.126981	0.0660294	0.0685482	0.0351662	0.0361543
272.99	0.204544	0.203337	0.126738	0.126968	0.0659196	0.0685409	0.0351352	0.0361505
273.19	0.203999	0.203316	0.125943	0.126954	0.0655925	0.0685336	0.034835	0.0361467
273.39	0.203645	0.203294	0.125815	0.126941	0.0655744	0.0685263	0.0343876	0.0361428
273.59	0.203069	0.203273	0.125259	0.126928	0.0653934	0.0685191	0.0341541	0.036139
273.79	0.20261	0.203251	0.125156	0.126914	0.065559	0.0685118	0.034266	0.0361351
273.99	0.201978	0.20323	0.124863	0.126901	0.0652779	0.0685046	0.0336461	0.0361313
274.19	0.20216	0.203208	0.125524	0.126887	0.0657244	0.0684973	0.0339439	0.0361275
274.39	0.20195	0.203187	0.125721	0.126874	0.0658213	0.06849	0.0338467	0.0361237
274.59	0.202181	0.203165	0.125928	0.12686	0.0665592	0.0684828	0.0341196	0.0361198
274.79	0.202115	0.203144	0.126147	0.126847	0.0671478	0.0684755	0.0345933	0.036116
274.99	0.202277	0.203122	0.126162	0.126833	0.0676158	0.0684683	0.0351208	0.0361122
275.19	0.202628	0.2031	0.126782	0.12682	0.0683147	0.068461	0.0355082	0.0361083
275.39	0.202703	0.203079	0.126508	0.126807	0.0682331	0.0684538	0.035768	0.0361045
275.59	0.202984	0.203058	0.126326	0.126793	0.0682208	0.0684465	0.0358174	0.0361007
275.79	0.203401	0.203036	0.126773	0.12678	0.0683585	0.0684392	0.0355375	0.0360969
275.99	0.203757	0.203014	0.126598	0.126766	0.0686249	0.068432	0.0354297	0.0360931
276.19	0.203992	0.202993	0.126414	0.126753	0.0685387	0.0684247	0.0353647	0.0360892
276.39	0.203864	0.202971	0.126588	0.126739	0.0677049	0.0684175	0.0350582	0.0360854
276.59	0.203475	0.20295	0.126386	0.126726	0.0670404	0.0684102	0.0348967	0.0360816
276.79	0.203923	0.202928	0.126369	0.126713	0.0666701	0.068403	0.0349645	0.0360777
276.99	0.203473	0.202907	0.126165	0.126699	0.066372	0.0683957	0.0346994	0.0360739
277.19	0.202887	0.202885	0.12578	0.126686	0.0660357	0.0683885	0.0346041	0.0360701
277.39	0.202827	0.202864	0.126108	0.126672	0.0659779	0.0683812	0.034707	0.0360663
277.59	0.202394	0.202842	0.1264	0.126659	0.0658785	0.068374	0.0350566	0.0360625
277.79	0.202124	0.202821	0.126929	0.126645	0.0657906	0.0683668	0.0350122	0.0360586
277.99	0.202231	0.202799	0.127005	0.126632	0.066288	0.0683595	0.0348757	0.0360548
278.19	0.202281	0.202778	0.127164	0.126619	0.0663644	0.0683523	0.0350887	0.036051
278.39	0.201996	0.202756	0.127447	0.126605	0.0663426	0.068345	0.0350279	0.0360472
278.59	0.202143	0.202735	0.126984	0.126592	0.0665181	0.0683378	0.0350852	0.0360434
278.79	0.201983	0.202713	0.12705	0.126578	0.0671241	0.0683305	0.0348613	0.0360395
278.99	0.202241	0.202692	0.127032	0.126565	0.067528	0.0683233	0.0350269	0.0360357
279.19	0.201826	0.20267	0.127006	0.126552	0.0672775	0.068316	0.0344385	0.0360319
279.39	0.201607	0.202649	0.126392	0.126538	0.0666263	0.0683088	0.0339873	0.0360281
279.59	0.202317	0.202627	0.126347	0.126525	0.067022	0.0683016	0.0343798	0.0360243
279.79	0.202544	0.202606	0.126569	0.126511	0.0669117	0.0682943	0.0346112	0.0360204
279.99	0.202969	0.202585	0.126179	0.126498	0.0673195	0.0682871	0.0349506	0.0360166
280.19	0.203579	0.202563	0.12638	0.126484	0.0675366	0.0682799	0.0354453	0.0360128
280.39	0.203769	0.202542	0.126346	0.126471	0.0672135	0.0682726	0.0358406	0.036009
280.59	0.203258	0.20252	0.125779	0.126458	0.0668062	0.0682654	0.0360092	0.0360052
280.79	0.203368	0.202499	0.125456	0.126444	0.0666481	0.0682581	0.0361198	0.0360014
280.99	0.202312	0.202477	0.124834	0.126431	0.0659363	0.0682509	0.0360714	0.0359975
281.19	0.202415	0.202456	0.124583	0.126417	0.0661103	0.0682437	0.0366446	0.0359937
281.39	0.203056	0.202434	0.124666	0.126404	0.0663982	0.0682364	0.0373685	0.0359899
281.59	0.20302	0.202413	0.124758	0.126391	0.0665317	0.0682292	0.0378151	0.0359861
281.79	0.203102	0.202391	0.12443	0.126377	0.0663888	0.068222	0.0375897	0.0359823
281.99	0.202723	0.20237	0.123617	0.126364	0.0662416	0.0682148	0.0371804	0.0359785
282.19	0.202702	0.202348	0.123767	0.12635	0.0658661	0.0682075	0.0370375	0.0359746
282.39	0.202294	0.202327	0.1243	0.126337	0.065969	0.0682003	0.0368523	0.0359708
282.59	0.201773	0.202306	0.123971	0.126324	0.0657111	0.0681931	0.0362942	0.035967
282.79	0.201889	0.202284	0.124471	0.12631	0.0658697	0.0681858	0.0360468	0.0359632
282.99	0.201645	0.202263	0.124421	0.126297	0.0650574	0.0681786	0.0357176	0.0359594
283.19	0.201383	0.202241	0.124804	0.126283	0.0647691	0.0681714	0.0354445	0.0359556
283.39	0.201852	0.20222	0.125249	0.12627	0.0649146	0.0681642	0.0356713	0.0359518
283.59	0.202289	0.202198	0.125856	0.126257	0.0656937	0.0681569	0.0363702	0.035948
283.79	0.202167	0.202177	0.125568	0.126243	0.0654861	0.0681497	0.0359744	0.0359442
283.99	0.202375	0.202155	0.125668	0.12623	0.065643	0.0681425	0.0354887	0.0359404
284.19	0.202416	0.202134	0.125882	0.126217	0.0659559	0.0681353	0.0353203	0.0359365
284.39	0.202156	0.202113	0.125312	0.126203	0.0657535	0.068128	0.0351887	0.0359327
284.59	0.201903	0.202091	0.125441	0.12619	0.0662701	0.0681208	0.0350748	0.0359289
284.79	0.201873	0.20207	0.125404	0.126176	0.0664328	0.0681136	0.0348376	0.0359251
284.99	0.20144	0.202048	0.124734	0.126163	0.0658672	0.0681064	0.03413	0.0359213
285.19	0.202181	0.202027	0.124709	0.12615	0.066554	0.0680992	0.0341032	0.0359175
285.39	0.202455	0.202006	0.124666	0.126136	0.0666962	0.0680919	0.0344271	0.0359137
285.59	0.201871	0.201984	0.124784	0.126123	0.0661874	0.0680847	0.0338857	0.0359099
285.79	0.201655	0.201963	0.124503	0.12611	0.0657243	0.0680775	0.0334768	0.0359061
285.99	0.201694	0.201941	0.124448	0.126096	0.0655772	0.0680703	0.0336914	0.0359023
286.19	0.201861	0.20192	0.124744	0.126083	0.0654581	0.0680631	0.0336537	0.0358985
286.39	0.201398	0.201899	0.125016	0.12607	0.0651913	0.0680559	0.0339485	0.0358947
286.59	0.201574	0.201877	0.125186	0.126056	0.0653231	0.0680487	0.0342155	0.0358909
286.79	0.201917	0.201856	0.125391	0.126043	0.0653683	0.0680415	0.0349146	0.0358871
286.99	0.201778	0.201834	0.124965	0.126029	0.0646672	0.0680342	0.0344044	0.0358833
287.19	0.2017	0.201813	0.125326	0.126016	0.0647492	0.068027	0.0346278	0.0358795
287.39	0.201573	0.201792	0.125245	0.126003	0.0646545	0.0680198	0.0348194	0.0358757
287.59	0.201022	0.20177	0.124876	0.125989	0.0643524	0.0680126	0.0349522	0.0358718
287.79	0.200862	0.201749	0.124297	0.125976	0.0641434	0.0680054	0.0347008	0.035868
287.99	0.200824	0.201727	0.124579	0.125963	0.0642771	0.0679982	0.0349245	0.0358643
288.19	0.200855	0.201706	0.124444	0.125949	0.0647525	0.067991	0.0354211	0.0358605
288.39	0.201008	0.201685	0.124112	0.125936	0.0646269	0.0679838	0.0356037	0.0358566
288.59	0.20142	0.201663	0.124664	0.125923	0.0650786	0.0679766	0.0358764	0.0358528
288.79	0.200932	0.201642	0.124311	0.125909	0.0646831	0.0679694	0.0351978	0.035849
288.99	0.200465	0.201621	0.12414	0.125896	0.0643475	0.0679622	0.0345648	0.0358452
289.19	0.200877	0.201599	0.124671	0.125883	0.0650928	0.067955	0.0349111	0.0358414
289.39	0.201213	0.201578	0.124794	0.125869	0.0655213	0.0679478	0.0352145	0.0358376
289.59	0.201304	0.201556	0.125164	0.125856	0.0654542	0.0679406	0.0349207	0.0358339
289.79	0.202445	0.201535	0.125516	0.125843	0.0659001	0.0679334	0.0352866	0.0358301
289.99	0.202579	0.201514	0.125627	0.125829	0.0664682	0.0679262	0.03501	0.0358262
290.19	0.203101	0.201492	0.125965	0.125816	0.0667556	0.067919	0.0347034	0.0358225
290.39	0.203272	0.201471	0.126578	0.125803	0.0672608	0.0679118	0.0348048	0.0358187
290.59	0.203426	0.20145	0.12658	0.125789	0.0679719	0.0679046	0.0347903	0.0358149
290.79	0.20356	0.201428	0.126207	0.125776	0.0680512	0.0678974	0.0348548	0.0358111
290.99	0.204129	0.201407	0.126141	0.125763	0.0681981	0.0678902	0.034719	0.0358073
291.19	0.203913	0.201386	0.126027	0.125749	0.0683037	0.067883	0.0353427	0.0358035
291.39	0.203563	0.201364	0.125631	0.125736	0.0681324	0.0678758	0.035356	0.0357997
291.59	0.203655	0.201343	0.125297	0.125723	0.0682321	0.0678686	0.0356424	0.0357959
291.79	0.203672	0.201322	0.125408	0.125709	0.0682355	0.0678614	0.0357751	0.0357921
291.99	0.203177	0.2013	0.124768	0.125696	0.0677908	0.0678542	0.0355834	0.0357883
292.19	0.203176	0.201279	0.124626	0.125683	0.0677853	0.067847	0.0357422	0.0357845
292.39	0.203514	0.201258	0.124899	0.125669	0.0680883	0.0678398	0.03615	0.0357807
292.59	0.203349	0.201236	0.125148	0.125656	0.0680599	0.0678326	0.0359979	0.0357769
292.79	0.202611	0.201215	0.125002	0.125643	0.0679668	0.0678254	0.0356909	0.0357731
292.99	0.202136	0.201194	0.125127	0.125629	0.0676762	0.0678182	0.0355604	0.0357693
293.19	0.202519	0.201172	0.12558	0.125616	0.0680699	0.0678111	0.0358777	0.0357656
293.39	0.202606	0.201151	0.125703	0.125603	0.0682642	0.0678039	0.03579	0.0357618
293.59	0.202482	0.20113	0.125698	0.125589	0.068206	0.0677967	0.0356133	0.035758
293.79	0.203072	0.201108	0.126415	0.125576	0.0688276	0.0677895	0.0358096	0.0357542
293.99	0.202792	0.201087	0.126535	0.125563	0.0687363	0.0677823	0.0350995	0.0357504
294.19	0.203172	0.201066	0.126819	0.12555	0.0685626	0.0677751	0.0351223	0.0357466
294.39	0.203066	0.201044	0.127215	0.125536	0.0688342	0.0677679	0.0352562	0.0357428
294.59	0.203232	0.201023	0.126996	0.125523	0.0690829	0.0677608	0.0359305	0.035739
294.79	0.20385	0.201002	0.127336	0.12551	0.0693114	0.0677536	0.0362967	0.0357352
294.99	0.204415	0.200981	0.127795	0.125496	0.0697075	0.0677464	0.0365835	0.0357314
295.19	0.204086	0.200959	0.127468	0.125483	0.0692601	0.0677392	0.0366292	0.0357277
295.39	0.203899	0.200938	0.127438	0.12547	0.0691327	0.0677321	0.036519	0.0357239
295.59	0.203926	0.200917	0.127385	0.125456	0.069087	0.0677249	0.0365586	0.0357201
295.79	0.203288	0.200895	0.127102	0.125443	0.0688406	0.0677177	0.0365122	0.0357163
295.99	0.203029	0.200874	0.126487	0.12543	0.0684949	0.0677105	0.0361527	0.0357125
296.19	0.202837	0.200853	0.126606	0.125416	0.0684899	0.0677033	0.0358846	0.0357087
296.39	0.202509	0.200831	0.126479	0.125403	0.0683175	0.0676962	0.035544	0.0357049
296.59	0.202027	0.20081	0.125945	0.12539	0.0678334	0.067689	0.0351853	0.0357012
296.79	0.201316	0.200789	0.125668	0.125377	0.067554	0.0676818	0.0349757	0.0356974
296.99	0.200633	0.200768	0.12558	0.125363	0.0671556	0.0676746	0.0348822	0.0356936
297.19	0.200627	0.200746	0.125351	0.12535	0.0670481	0.0676675	0.0350725	0.0356898
297.39	0.200533	0.200725	0.125168	0.125337	0.0669049	0.0676603	0.0349006	0.035686
297.59	0.200633	0.200704	0.124515	0.125323	0.0667323	0.0676531	0.0350577	0.0356822
297.79	0.200952	0.200683	0.125015	0.12531	0.0663789	0.0676459	0.0353613	0.0356785
297.99	0.201568	0.200661	0.125385	0.125297	0.0663266	0.0676388	0.0358722	0.0356747
298.19	0.201482	0.20064	0.1254	0.125284	0.0661677	0.0676316	0.0360897	0.0356709
298.39	0.201363	0.200619	0.125393	0.12527	0.0663418	0.0676245	0.0360041	0.0356671
298.59	0.201623	0.200597	0.125394	0.125257	0.0662258	0.0676173	0.0362339	0.0356633
298.79	0.201927	0.200576	0.125702	0.125244	0.066534	0.0676101	0.0362096	0.0356596
298.99	0.202291	0.200555	0.125705	0.12523	0.0668039	0.0676029	0.0370845	0.0356558
299.19	0.201877	0.200534	0.125153	0.125217	0.0666004	0.0675958	0.0371966	0.035652
299.39	0.20204	0.200512	0.125552	0.125204	0.0671271	0.0675886	0.0374041	0.0356482
299.59	0.201756	0.200491	0.125483	0.125191	0.0671719	0.0675815	0.0371479	0.0356445
299.79	0.201586	0.20047	0.125421	0.125177	0.0673415	0.0675743	0.0371958	0.0356407
299.99	0.201433	0.200449	0.125334	0.125164	0.0669741	0.0675671	0.0364903	0.0356369
300.19	0.200864	0.200427	0.12501	0.125151	0.066383	0.06756	0.0356772	0.0356331
300.39	0.200777	0.200406	0.124821	0.125138	0.0664018	0.0675528	0.0356334	0.0356293
300.59	0.201117	0.200385	0.124669	0.125124	0.0668756	0.0675456	0.0356263	0.0356256
300.79	0.201026	0.200364	0.124526	0.125111	0.0667376	0.0675385	0.0352253	0.0356218
300.99	0.200897	0.200342	0.124416	0.125098	0.0664973	0.0675313	0.0350863	0.035618
301.19	0.201405	0.200321	0.124482	0.125085	0.0663285	0.0675242	0.034832	0.0356142
301.39	0.20142	0.2003	0.124572	0.125071	0.0665016	0.067517	0.0347167	0.0356105
301.59	0.201242	0.200279	0.124342	0.125058	0.0666674	0.0675099	0.0351073	0.0356067
301.79	0.201726	0.200258	0.125324	0.125045	0.0668658	0.0675027	0.0360405	0.0356029
301.99	0.20213	0.200236	0.125858	0.125032	0.067216	0.0674956	0.0364576	0.0355991
302.19	0.201928	0.200215	0.125821	0.125018	0.0670922	0.0674884	0.0362113	0.0355954
302.39	0.20207	0.200194	0.125952	0.125005	0.0670384	0.0674813	0.0359118	0.0355916
302.59	0.202147	0.200173	0.126298	0.124992	0.0672845	0.0674741	0.0362707	0.0355878
302.79	0.202419	0.200151	0.126617	0.124979	0.0677741	0.0674669	0.0370616	0.035584
302.99	0.202502	0.20013	0.126753	0.124965	0.0679308	0.0674598	0.0373727	0.0355803
303.19	0.202283	0.200109	0.127163	0.124952	0.0683357	0.0674526	0.036921	0.0355765
303.39	0.20251	0.200088	0.127821	0.124939	0.0686444	0.0674455	0.0369165	0.0355727
303.59	0.201992	0.200067	0.12753	0.124926	0.0683882	0.0674383	0.0366195	0.035569
303.79	0.201585	0.200045	0.127247	0.124912	0.0680265	0.0674312	0.0363016	0.0355652
303.99	0.20097	0.200024	0.126715	0.124899	0.0674443	0.067424	0.035725	0.0355614
304.19	0.200826	0.200003	0.126364	0.124886	0.0670998	0.0674169	0.0353313	0.0355577
304.39	0.201205	0.199982	0.12645	0.124873	0.0672851	0.0674098	0.0357461	0.0355539
304.59	0.201098	0.199961	0.126033	0.124859	0.067343	0.0674026	0.0355215	0.0355501
304.79	0.201249	0.199939	0.126163	0.124846	0.067379	0.0673955	0.0356668	0.0355464
304.99	0.201491	0.199918	0.126373	0.124833	0.0675376	0.0673883	0.0355023	0.0355426
305.19	0.201664	0.199897	0.126101	0.12482	0.067787	0.0673812	0.0356183	0.0355388
305.39	0.201179	0.199876	0.125767	0.124807	0.0678181	0.0673741	0.0352337	0.0355351
305.59	0.201189	0.199855	0.125251	0.124793	0.0675665	0.0673669	0.0353214	0.0355313
305.79	0.201588	0.199833	0.125279	0.12478	0.0675062	0.0673598	0.0352695	0.0355275
305.99	0.201497	0.199812	0.125068	0.124767	0.0671681	0.0673526	0.0350075	0.0355238
306.19	0.201672	0.199791	0.125191	0.124754	0.0673818	0.0673455	0.0350138	0.03552
306.39	0.201613	0.19977	0.125136	0.12474	0.0670006	0.0673384	0.034669	0.0355162
306.59	0.201917	0.199749	0.125518	0.124727	0.0674494	0.0673312	0.0349508	0.0355125
306.79	0.201961	0.199728	0.12524	0.124714	0.0671414	0.0673241	0.0349709	0.0355087
306.99	0.201754	0.199706	0.124899	0.124701	0.0670348	0.0673169	0.0346031	0.0355049
307.19	0.201979	0.199685	0.125337	0.124688	0.0672202	0.0673098	0.0348161	0.0355012
307.39	0.201842	0.199664	0.12516	0.124674	0.0668612	0.0673027	0.0345378	0.0354974
307.59	0.201245	0.199643	0.124712	0.124661	0.0666007	0.0672955	0.0340635	0.0354937
307.79	0.200977	0.199622	0.124819	0.124648	0.0664464	0.0672884	0.0340295	0.0354899
307.99	0.20121	0.199601	0.124879	0.124635	0.0664613	0.0672813	0.0345734	0.0354861
308.19	0.201554	0.199579	0.125484	0.124621	0.0668778	0.0672742	0.0349702	0.0354824
308.39	0.201635	0.199558	0.125482	0.124608	0.0664745	0.067267	0.034893	0.0354786
308.59	0.201453	0.199537	0.125376	0.124595	0.0667273	0.0672599	0.0350169	0.0354748
308.79	0.202142	0.199516	0.125497	0.124582	0.0672631	0.0672528	0.0355994	0.0354711
308.99	0.201902	0.199495	0.125128	0.124569	0.067043	0.0672456	0.0349976	0.0354673
309.19	0.201072	0.199474	0.12436	0.124555	0.0667714	0.0672385	0.0344487	0.0354636
309.39	0.200736	0.199453	0.124101	0.124542	0.0663321	0.0672314	0.0335633	0.0354598
309.59	0.200657	0.199431	0.123554	0.124529	0.0660442	0.0672242	0.033383	0.0354561
309.79	0.200615	0.19941	0.123243	0.124516	0.0660191	0.0672171	0.0332592	0.0354523
309.99	0.200892	0.199389	0.123577	0.124503	0.0661875	0.06721	0.0336152	0.0354485
310.19	0.201685	0.199368	0.124235	0.124489	0.0668672	0.0672029	0.0342305	0.0354448
310.39	0.201899	0.199347	0.12413	0.124476	0.0668619	0.0671958	0.0345001	0.035441
310.59	0.202461	0.199326	0.124705	0.124463	0.0671525	0.0671886	0.0348197	0.0354373
310.79	0.202551	0.199305	0.12435	0.12445	0.0667557	0.0671815	0.034988	0.0354335
310.99	0.203229	0.199284	0.124452	0.124437	0.0671586	0.0671744	0.0354831	0.0354298
311.19	0.203339	0.199262	0.124817	0.124424	0.0673247	0.0671673	0.0354488	0.035426
311.39	0.203351	0.199241	0.124693	0.12441	0.0675533	0.0671602	0.0351503	0.0354222
311.59	0.202589	0.19922	0.124207	0.124397	0.0676593	0.067153	0.0347099	0.0354185
311.79	0.202357	0.199199	0.124217	0.124384	0.0677994	0.0671459	0.0345672	0.0354147
311.99	0.201967	0.199178	0.123874	0.124371	0.06749	0.0671388	0.0343143	0.035411
312.19	0.201423	0.199157	0.124229	0.124357	0.0674173	0.0671317	0.0337805	0.0354072
312.39	0.200822	0.199136	0.123884	0.124344	0.0666621	0.0671246	0.0333348	0.0354035
312.59	0.200085	0.199115	0.12372	0.124331	0.0662179	0.0671175	0.0329226	0.0353997
312.79	0.199487	0.199094	0.123428	0.124318	0.0661285	0.0671103	0.0322603	0.035396
312.99	0.198864	0.199072	0.123869	0.124305	0.0660979	0.0671032	0.0314648	0.0353922
313.19	0.198435	0.199051	0.123834	0.124292	0.0656057	0.0670961	0.0314296	0.0353885
313.39	0.198086	0.19903	0.123729	0.124279	0.0652046	0.067089	0.0312061	0.0353847
313.59	0.198281	0.199009	0.124036	0.124265	0.0651693	0.0670819	0.0314191	0.035381
313.79	0.198616	0.198988	0.124053	0.124252	0.0651053	0.0670748	0.0316698	0.0353772
313.99	0.199231	0.198967	0.12499	0.124239	0.065399	0.0670677	0.0322461	0.0353735
314.19	0.19986	0.198946	0.125247	0.124226	0.0658428	0.0670606	0.0327856	0.0353697
314.39	0.199813	0.198925	0.12521	0.124213	0.065426	0.0670535	0.0328718	0.035366
314.59	0.200764	0.198904	0.125934	0.1242	0.0658074	0.0670464	0.033892	0.0353622
314.79	0.201157	0.198883	0.125857	0.124186	0.0660918	0.0670392	0.034737	0.0353585
314.99	0.201571	0.198861	0.125789	0.124173	0.0671527	0.0670321	0.0355421	0.0353547
315.19	0.201628	0.198841	0.126086	0.12416	0.0676743	0.067025	0.0359287	0.035351
315.39	0.201802	0.198819	0.125742	0.124147	0.0678561	0.0670179	0.0363372	0.0353472
315.59	0.201529	0.198798	0.125674	0.124134	0.0682911	0.0670108	0.0363886	0.0353435
315.79	0.201895	0.198777	0.125901	0.12412	0.068743	0.0670037	0.0366644	0.0353397
315.99	0.201663	0.198756	0.125682	0.124107	0.0684228	0.0669966	0.0368759	0.035336
316.19	0.202008	0.198735	0.126236	0.124094	0.0687773	0.0669895	0.037426	0.0353323
316.39	0.201918	0.198714	0.126156	0.124081	0.0687506	0.0669824	0.037423	0.0353285
316.59	0.201063	0.198693	0.125749	0.124068	0.0681491	0.0669753	0.0370767	0.0353248
316.79	0.20112	0.198672	0.12597	0.124055	0.0688077	0.0669682	0.0371256	0.035321
316.99	0.20128	0.198651	0.126175	0.124042	0.068877	0.0669611	0.0373635	0.0353173
317.19	0.20096	0.19863	0.125717	0.124028	0.0682938	0.066954	0.0375306	0.0353135
317.39	0.200707	0.198609	0.125345	0.124015	0.0682452	0.066947	0.0372262	0.0353098
317.59	0.20115	0.198588	0.125304	0.124002	0.0680856	0.0669398	0.0371302	0.035306
317.79	0.200938	0.198567	0.124984	0.123989	0.0678484	0.0669328	0.0367442	0.0353023
317.99	0.200584	0.198546	0.124799	0.123976	0.0677083	0.0669257	0.0364502	0.0352986
318.19	0.200413	0.198525	0.124447	0.123963	0.0675607	0.0669186	0.0361963	0.0352948
318.39	0.200268	0.198504	0.124719	0.12395	0.0672085	0.0669115	0.0361314	0.0352911
318.59	0.200711	0.198483	0.124735	0.123937	0.0675679	0.0669044	0.036442	0.0352873
318.79	0.20073	0.198462	0.125037	0.123923	0.0678638	0.0668973	0.0363903	0.0352836
318.99	0.200858	0.19844	0.124522	0.12391	0.0677314	0.0668902	0.0358316	0.0352799
319.19	0.201314	0.198419	0.12506	0.123897	0.0675476	0.0668831	0.0359889	0.0352761
319.39	0.201158	0.198398	0.124874	0.123884	0.067056	0.066876	0.0360592	0.0352724
319.59	0.201243	0.198377	0.125647	0.123871	0.0669922	0.0668689	0.0362163	0.0352686
319.79	0.20185	0.198356	0.125469	0.123858	0.0669059	0.0668619	0.0363762	0.0352649
319.99	0.201288	0.198335	0.124632	0.123844	0.0661669	0.0668548	0.0360039	0.0352612
320.19	0.201193	0.198314	0.12449	0.123831	0.0656891	0.0668477	0.0357179	0.0352574
320.39	0.20108	0.198293	0.124325	0.123818	0.0651429	0.0668406	0.0352902	0.0352537
320.59	0.200652	0.198272	0.124039	0.123805	0.0645621	0.0668335	0.0351525	0.03525
320.79	0.200953	0.198251	0.123878	0.123792	0.0647655	0.0668264	0.034908	0.0352462
320.99	0.201265	0.19823	0.123823	0.123779	0.0648942	0.0668193	0.0349615	0.0352425
321.19	0.200877	0.198209	0.123894	0.123766	0.0651374	0.0668123	0.0354176	0.0352387
321.39	0.200517	0.198188	0.123511	0.123753	0.065194	0.0668052	0.034837	0.035235
321.59	0.200903	0.198167	0.123595	0.12374	0.0653895	0.0667981	0.0349919	0.0352313
321.79	0.200652	0.198146	0.123967	0.123727	0.0657783	0.066791	0.0349725	0.0352276
321.99	0.200283	0.198125	0.123667	0.123713	0.065809	0.0667839	0.035023	0.0352238
322.19	0.20014	0.198104	0.123952	0.1237	0.0660378	0.0667769	0.0350673	0.0352201
322.39	0.200596	0.198083	0.124359	0.123687	0.066728	0.0667698	0.0347973	0.0352164
322.59	0.200819	0.198062	0.124654	0.123674	0.0668702	0.0667627	0.0345753	0.0352126
322.79	0.201044	0.198041	0.125346	0.123661	0.0671798	0.0667556	0.034935	0.0352089
322.99	0.200754	0.19802	0.124831	0.123648	0.06684	0.0667486	0.0343612	0.0352051
323.19	0.200913	0.197999	0.125986	0.123635	0.0673472	0.0667415	0.0351677	0.0352014
323.39	0.20074	0.197978	0.125729	0.123622	0.0667399	0.0667344	0.0350913	0.0351977
323.59	0.200828	0.197957	0.125592	0.123608	0.0666668	0.0667273	0.0351556	0.035194
323.79	0.201331	0.197936	0.12522	0.123595	0.0670276	0.0667203	0.03509	0.0351902
323.99	0.200957	0.197915	0.124852	0.123582	0.066632	0.0667132	0.0349445	0.0351865
324.19	0.200894	0.197894	0.125016	0.123569	0.0664216	0.0667061	0.0346523	0.0351828
324.39	0.201756	0.197873	0.125386	0.123556	0.0669441	0.066699	0.0354884	0.035179
324.59	0.201489	0.197852	0.124874	0.123543	0.0667669	0.066692	0.0352416	0.0351753
324.79	0.201572	0.197831	0.124962	0.12353	0.0674106	0.0666849	0.0358962	0.0351716
324.99	0.201772	0.197811	0.125039	0.123517	0.06743	0.0666778	0.0362709	0.0351679
325.19	0.201724	0.19779	0.124828	0.123504	0.0677695	0.0666708	0.0368408	0.0351641
325.39	0.202162	0.197769	0.124356	0.123491	0.0677275	0.0666637	0.0365739	0.0351604
325.59	0.202722	0.197748	0.124537	0.123478	0.0676986	0.0666566	0.0369283	0.0351567
325.79	0.202364	0.197727	0.12432	0.123465	0.067546	0.0666496	0.0367299	0.035153
325.99	0.202256	0.197706	0.123953	0.123451	0.0672942	0.0666425	0.0362994	0.0351492
326.19	0.201975	0.197685	0.12346	0.123438	0.0669376	0.0666355	0.0350516	0.0351455
326.39	0.202355	0.197664	0.123814	0.123425	0.0668244	0.0666284	0.0347347	0.0351418
326.59	0.202035	0.197643	0.123842	0.123412	0.0660623	0.0666213	0.0342854	0.035138
326.79	0.201902	0.197622	0.123592	0.123399	0.06589	0.0666143	0.0341792	0.0351343
326.99	0.201858	0.197601	0.123677	0.123386	0.0656648	0.0666072	0.0340286	0.0351306
327.19	0.202073	0.19758	0.124046	0.123373	0.0657403	0.0666001	0.034414	0.0351269
327.39	0.202311	0.197559	0.124139	0.12336	0.0657922	0.0665931	0.0344164	0.0351232
327.59	0.202374	0.197538	0.124333	0.123347	0.065943	0.066586	0.0347071	0.0351194
327.79	0.202257	0.197517	0.124446	0.123334	0.065772	0.066579	0.0348934	0.0351157
327.99	0.201674	0.197496	0.124332	0.123321	0.0651803	0.0665719	0.0350635	0.035112
328.19	0.201316	0.197475	0.12418	0.123308	0.0650941	0.0665649	0.0352083	0.0351083
328.39	0.201505	0.197454	0.124303	0.123295	0.0652646	0.0665578	0.0359464	0.0351045
328.59	0.200831	0.197433	0.124646	0.123281	0.0652083	0.0665508	0.0360128	0.0351008
328.79	0.200434	0.197412	0.124694	0.123268	0.0655146	0.0665437	0.0367	0.0350971
328.99	0.200417	0.197392	0.124633	0.123255	0.0653749	0.0665367	0.0368897	0.0350934
329.19	0.200404	0.197371	0.124383	0.123242	0.065721	0.0665296	0.0373205	0.0350897
329.39	0.200564	0.19735	0.124123	0.123229	0.0656762	0.0665225	0.0376453	0.0350859
329.59	0.200533	0.197329	0.124506	0.123216	0.0655749	0.0665155	0.0375243	0.0350822
329.79	0.200215	0.197308	0.123561	0.123203	0.0654199	0.0665084	0.0371302	0.0350785
329.99	0.200491	0.197287	0.123722	0.12319	0.0658257	0.0665014	0.0367311	0.0350748
330.19	0.200551	0.197266	0.123514	0.123177	0.0657342	0.0664943	0.036405	0.0350711
330.39	0.20101	0.197245	0.124624	0.123164	0.0665587	0.0664873	0.0369669	0.0350674
330.59	0.201259	0.197224	0.124622	0.123151	0.0666667	0.0664803	0.0367943	0.0350637
330.79	0.201366	0.197203	0.124903	0.123138	0.0673096	0.0664732	0.0369747	0.0350599
330.99	0.201773	0.197183	0.125497	0.123125	0.0677212	0.0664662	0.0372082	0.0350562
331.19	0.201692	0.197162	0.125259	0.123112	0.0677932	0.0664591	0.0373316	0.0350525
331.39	0.202047	0.197141	0.125322	0.123099	0.0675541	0.0664521	0.0373919	0.0350488
331.59	0.201677	0.19712	0.124639	0.123086	0.0668137	0.066445	0.0367382	0.0350451
331.79	0.201441	0.197099	0.124316	0.123073	0.0663149	0.066438	0.0360678	0.0350413
331.99	0.201266	0.197078	0.124003	0.12306	0.065889	0.066431	0.035692	0.0350376
332.19	0.20143	0.197057	0.123908	0.123046	0.0658198	0.0664239	0.0354045	0.0350339
332.39	0.201311	0.197036	0.123823	0.123033	0.0656072	0.0664169	0.034903	0.0350302
332.59	0.20104	0.197015	0.124233	0.12302	0.065808	0.0664098	0.034768	0.0350265
332.79	0.200741	0.196994	0.123884	0.123007	0.0657114	0.0664028	0.0346696	0.0350228
332.99	0.20125	0.196974	0.124318	0.122994	0.0660215	0.0663958	0.0350773	0.0350191
333.19	0.2011	0.196953	0.123523	0.122981	0.0654521	0.0663887	0.0345647	0.0350154
333.39	0.201607	0.196932	0.122903	0.122968	0.0651846	0.0663817	0.0344654	0.0350116
333.59	0.201649	0.196911	0.123061	0.122955	0.0651499	0.0663746	0.0339531	0.0350079
333.79	0.201865	0.19689	0.122505	0.122942	0.0650338	0.0663676	0.0340459	0.0350042
333.99	0.201562	0.196869	0.122522	0.122929	0.0646839	0.0663606	0.033573	0.0350005
334.19	0.201258	0.196848	0.122528	0.122916	0.0649173	0.0663535	0.0339355	0.0349968
334.39	0.201173	0.196827	0.123129	0.122903	0.0656024	0.0663465	0.0341103	0.0349931
334.59	0.200499	0.196807	0.122866	0.12289	0.065589	0.0663395	0.0341055	0.0349894
334.79	0.199999	0.196786	0.123242	0.122877	0.0660159	0.0663325	0.0344743	0.0349857
334.99	0.199785	0.196765	0.123371	0.122864	0.0661704	0.0663254	0.0347659	0.034982
335.19	0.198968	0.196744	0.122578	0.122851	0.0656601	0.0663184	0.0346951	0.0349783
335.39	0.199111	0.196723	0.122961	0.122838	0.0655557	0.0663114	0.0343846	0.0349746
335.59	0.198636	0.196702	0.123295	0.122825	0.0656649	0.0663043	0.0343226	0.0349709
335.79	0.198813	0.196682	0.123665	0.122812	0.0658358	0.0662973	0.0345123	0.0349672
335.99	0.199023	0.196661	0.12393	0.122799	0.0661882	0.0662903	0.0345046	0.0349635
336.19	0.199519	0.19664	0.124426	0.122786	0.0664091	0.0662833	0.0346419	0.0349597
336.39	0.199537	0.196619	0.124604	0.122773	0.0660714	0.0662762	0.0348614	0.034956
336.59	0.199517	0.196598	0.124824	0.12276	0.0660699	0.0662692	0.0349347	0.0349523
336.79	0.20016	0.196577	0.125011	0.122747	0.0661569	0.0662622	0.0353429	0.0349486
336.99	0.200687	0.196556	0.125575	0.122734	0.0662439	0.0662552	0.035209	0.0349449
337.19	0.201155	0.196536	0.125249	0.122721	0.0658178	0.0662481	0.0343219	0.0349412
337.39	0.201786	0.196515	0.12574	0.122708	0.0659595	0.0662411	0.034665	0.0349375
337.59	0.201991	0.196494	0.126011	0.122695	0.0659435	0.0662341	0.0345316	0.0349338
337.79	0.201888	0.196473	0.125881	0.122682	0.0652227	0.0662271	0.034675	0.0349301
337.99	0.201497	0.196452	0.125845	0.122669	0.0653683	0.0662201	0.0344628	0.0349264
338.19	0.201836	0.196432	0.126685	0.122656	0.0664351	0.066213	0.0352737	0.0349227
338.39	0.201953	0.196411	0.126582	0.122643	0.0666939	0.066206	0.0354027	0.034919
338.59	0.201213	0.19639	0.12595	0.12263	0.066867	0.066199	0.0351082	0.0349153
338.79	0.201153	0.196369	0.125921	0.122617	0.0670851	0.066192	0.0350487	0.0349116
338.99	0.201265	0.196348	0.125898	0.122604	0.0676657	0.066185	0.0352123	0.0349079
339.19	0.200458	0.196327	0.125148	0.122591	0.0669827	0.066178	0.0348675	0.0349042
339.39	0.200765	0.196307	0.1255	0.122578	0.0671979	0.066171	0.0348466	0.0349005
339.59	0.200552	0.196286	0.1254	0.122565	0.0675674	0.0661639	0.035455	0.0348968
339.79	0.200999	0.196265	0.1255	0.122552	0.0681388	0.0661569	0.0355956	0.0348931
339.99	0.201041	0.196244	0.125265	0.122539	0.0682794	0.0661499	0.0356101	0.0348894
340.19	0.200587	0.196223	0.124873	0.122526	0.0678984	0.0661429	0.0356059	0.0348857
340.39	0.200203	0.196203	0.124554	0.122513	0.0675913	0.0661359	0.035982	0.034882
340.59	0.200003	0.196182	0.123814	0.1225	0.0673827	0.0661289	0.0354478	0.0348783
340.79	0.200432	0.196161	0.1245	0.122487	0.0678461	0.0661219	0.0358472	0.0348746
340.99	0.20024	0.19614	0.124906	0.122474	0.0675186	0.0661149	0.0356	0.0348709
341.19	0.20052	0.19612	0.124942	0.122461	0.0672247	0.0661078	0.0354597	0.0348672
341.39	0.200157	0.196099	0.124819	0.122448	0.0665119	0.0661009	0.0357483	0.0348635
341.59	0.199865	0.196078	0.124524	0.122435	0.0660367	0.0660938	0.0351137	0.0348598
341.79	0.199627	0.196057	0.124482	0.122422	0.0656819	0.0660868	0.0354652	0.0348561
341.99	0.199966	0.196036	0.124455	0.122409	0.0660221	0.0660798	0.0353126	0.0348525
342.19	0.199902	0.196016	0.12419	0.122396	0.0658713	0.0660728	0.0354148	0.0348487
342.39	0.199715	0.195995	0.12332	0.122383	0.0652507	0.0660658	0.0349233	0.0348451
342.59	0.19908	0.195974	0.122739	0.12237	0.0647169	0.0660588	0.0337434	0.0348414
342.79	0.199029	0.195953	0.122625	0.122357	0.0643895	0.0660518	0.0334063	0.0348377
342.99	0.199049	0.195933	0.122693	0.122344	0.0644868	0.0660448	0.0333448	0.034834
343.19	0.198741	0.195912	0.122456	0.122331	0.0640489	0.0660378	0.0327948	0.0348303
343.39	0.198875	0.195891	0.122581	0.122318	0.0643548	0.0660308	0.0328261	0.0348266
343.59	0.19916	0.19587	0.12325	0.122305	0.0648203	0.0660238	0.0336441	0.0348229
343.79	0.199162	0.195849	0.123577	0.122292	0.0647125	0.0660168	0.0334957	0.0348192
343.99	0.198584	0.195829	0.12299	0.122279	0.0645459	0.0660098	0.0329743	0.0348155
344.19	0.198078	0.195808	0.122761	0.122266	0.0645533	0.0660028	0.032866	0.0348118
344.39	0.198319	0.195787	0.122895	0.122253	0.0646611	0.0659958	0.032817	0.0348082
344.59	0.19882	0.195766	0.123137	0.122241	0.0650342	0.0659889	0.0327101	0.0348045
344.79	0.199109	0.195746	0.123985	0.122228	0.0654464	0.0659818	0.0334785	0.0348008
344.99	0.199308	0.195725	0.124327	0.122215	0.065391	0.0659749	0.0338459	0.0347971
345.19	0.199429	0.195704	0.124475	0.122202	0.0655521	0.0659679	0.0339521	0.0347934
345.39	0.199471	0.195683	0.124362	0.122189	0.0657338	0.0659609	0.0344053	0.0347897
345.59	0.200034	0.195663	0.124797	0.122176	0.0667752	0.0659539	0.0347766	0.034786
345.79	0.199705	0.195642	0.124142	0.122163	0.0665737	0.0659469	0.0348458	0.0347823
345.99	0.200173	0.195621	0.124282	0.12215	0.0668985	0.0659399	0.0349996	0.0347787
346.19	0.199862	0.195601	0.124013	0.122137	0.0666836	0.0659329	0.0350122	0.034775
346.39	0.199529	0.19558	0.123917	0.122124	0.06629	0.0659259	0.0344339	0.0347713
346.59	0.199125	0.195559	0.123545	0.122111	0.0659229	0.0659189	0.0337525	0.0347676
346.79	0.199416	0.195538	0.123557	0.122098	0.0656684	0.0659119	0.0336598	0.0347639
346.99	0.199709	0.195518	0.123902	0.122085	0.0658146	0.065905	0.0337839	0.0347602
347.19	0.199816	0.195497	0.124046	0.122072	0.0655766	0.065898	0.0339985	0.0347565
347.39	0.19953	0.195476	0.123791	0.122059	0.0648755	0.065891	0.034028	0.0347529
347.59	0.199612	0.195455	0.124054	0.122046	0.0643853	0.065884	0.0342079	0.0347492
347.79	0.199416	0.195435	0.123904	0.122033	0.0637426	0.065877	0.0337666	0.0347455
347.99	0.199487	0.195414	0.123706	0.12202	0.0636007	0.06587	0.033793	0.0347418
348.19	0.199765	0.195393	0.124078	0.122008	0.0634789	0.0658631	0.0342136	0.0347381
348.39	0.200375	0.195373	0.124632	0.121995	0.0635992	0.0658561	0.0343902	0.0347344
348.59	0.20084	0.195352	0.125062	0.121982	0.0638862	0.0658491	0.0350778	0.0347308
348.79	0.2008	0.195331	0.125208	0.121969	0.0636762	0.0658421	0.0354961	0.0347271
348.99	0.201088	0.19531	0.125429	0.121956	0.0638934	0.0658351	0.0358371	0.0347234
349.19	0.201243	0.19529	0.125401	0.121943	0.0641377	0.0658282	0.0361453	0.0347197
349.39	0.201468	0.195269	0.125428	0.12193	0.0644842	0.0658212	0.0367412	0.034716
349.59	0.20151	0.195248	0.125342	0.121917	0.0646998	0.0658142	0.0367951	0.0347124
349.79	0.20094	0.195228	0.124744	0.121904	0.0642112	0.0658072	0.0364794	0.0347087

## Sheet: Figure 1h
Time(s)	15.2nM	15.2nM	7.6nM	7.6nM	3.8nM	3.8nM	1.9nM	1.9nM
0	0.0222851	0	0.0189387	0	0.0104867	0	0.0122089	0
0.2	0.0224217	0.00095005	0.0185421	0.0004664	0.0102104	0.00022602	0.0123457	0.00011709
0.4	0.0223728	0.00189905	0.0180745	0.00093254	0.00976084	0.00045198	0.0124342	0.00023416
0.6	0.0221468	0.002847	0.0179581	0.00139843	0.00900526	0.00067787	0.0124274	0.00035121
0.8	0.0222242	0.0037939	0.0177339	0.00186405	0.00860004	0.00090371	0.0126786	0.00046825
1	0.0227141	0.00473975	0.0179774	0.00232942	0.00828791	0.00112948	0.0128387	0.00058528
1.2	0.0232313	0.00568456	0.0180469	0.00279453	0.00812296	0.00135518	0.0130286	0.00070228
1.4	0.0234321	0.00662833	0.0183	0.00325939	0.00776414	0.00158083	0.0130179	0.00081927
1.6	0.024127	0.00757105	0.0185698	0.00372399	0.00795268	0.00180641	0.013039	0.00093625
1.8	0.0248609	0.00851274	0.0189875	0.00418833	0.00829699	0.00203193	0.0128998	0.0010532
2	0.0257236	0.00945338	0.0200692	0.00465241	0.00892016	0.00225739	0.0135761	0.00117014
2.2	0.02653	0.010393	0.0207576	0.00511624	0.00948554	0.00248278	0.0134693	0.00128707
2.4	0.0275538	0.0113315	0.0214123	0.00557981	0.00973787	0.00270811	0.0135201	0.00140398
2.6	0.0282338	0.0122691	0.0216898	0.00604312	0.00996749	0.00293338	0.0135326	0.00152087
2.8	0.0289433	0.0132056	0.0217915	0.00650618	0.010374	0.00315859	0.0135034	0.00163775
3	0.0300673	0.014141	0.022389	0.00696898	0.0104613	0.00338374	0.0135117	0.0017546
3.2	0.0306702	0.0150754	0.0222776	0.00743152	0.0102764	0.00360882	0.0127398	0.00187145
3.4	0.0316437	0.0160088	0.02251	0.00789381	0.010225	0.00383384	0.0127886	0.00198828
3.6	0.0322716	0.0169412	0.0231654	0.00835584	0.0103538	0.0040588	0.013566	0.00210509
3.8	0.0329081	0.0178725	0.0233789	0.00881762	0.0104953	0.00428369	0.013858	0.00222188
4	0.0337276	0.0188028	0.0235951	0.00927914	0.0105411	0.00450852	0.0137882	0.00233866
4.2	0.0344832	0.0197321	0.0234773	0.00974041	0.0105225	0.00473329	0.0137631	0.00245542
4.4	0.034679	0.0206603	0.0236455	0.0102014	0.0101984	0.004958	0.0136906	0.00257217
4.6	0.0350667	0.0215876	0.0239171	0.0106622	0.0103264	0.00518265	0.0135397	0.0026889
4.8	0.0359332	0.0225137	0.0243136	0.0111227	0.0106206	0.00540723	0.0135555	0.00280561
5	0.036693	0.0234389	0.0246161	0.0115829	0.0106173	0.00563175	0.0133666	0.00292231
5.2	0.0374328	0.0243631	0.0244486	0.0120429	0.0110957	0.00585621	0.0132683	0.00303899
5.4	0.0380588	0.0252862	0.0248747	0.0125027	0.0111569	0.00608061	0.0130808	0.00315565
5.6	0.0395702	0.0262083	0.0255591	0.0129621	0.0118105	0.00630494	0.0134787	0.0032723
5.8	0.0403697	0.0271294	0.0260092	0.0134214	0.0122534	0.00652921	0.0138202	0.00338893
6	0.0415048	0.0280495	0.0270027	0.0138803	0.0127516	0.00675342	0.0144884	0.00350555
6.2	0.0423375	0.0289685	0.0274499	0.0143391	0.0131426	0.00697757	0.014379	0.00362215
6.4	0.043487	0.0298865	0.0280211	0.0147975	0.0133057	0.00720166	0.0149643	0.00373873
6.6	0.0442959	0.0308036	0.0282874	0.0152557	0.0134633	0.00742568	0.0151989	0.0038553
6.8	0.0452754	0.0317196	0.0293568	0.0157137	0.0138168	0.00764964	0.0152564	0.00397185
7	0.046449	0.0326346	0.0293734	0.0161714	0.0137525	0.00787354	0.015081	0.00408838
7.2	0.0473594	0.0335486	0.0298032	0.0166289	0.0141295	0.00809738	0.0148682	0.0042049
7.4	0.0484897	0.0344615	0.0309495	0.0170861	0.0144915	0.00832115	0.0155764	0.0043214
7.6	0.0495886	0.0353735	0.03157	0.017543	0.0147122	0.00854487	0.0157152	0.00443789
7.8	0.0507312	0.0362845	0.0313237	0.0179997	0.0148416	0.00876852	0.0155535	0.00455436
8	0.051546	0.0371944	0.0315888	0.0184561	0.0147179	0.00899211	0.0153338	0.00467081
8.2	0.0517841	0.0381034	0.0315835	0.0189123	0.0146536	0.00921563	0.0151879	0.00478725
8.4	0.0526534	0.0390113	0.0319144	0.0193683	0.0151439	0.0094391	0.0153368	0.00490367
8.6	0.0532355	0.0399183	0.0321076	0.0198239	0.0152868	0.0096625	0.0150396	0.00502007
8.8	0.0538925	0.0408242	0.0324228	0.0202794	0.0153401	0.00988584	0.0149776	0.00513646
9	0.0546478	0.0417291	0.0326519	0.0207346	0.0156047	0.0101091	0.0151597	0.00525283
9.2	0.0552081	0.0426331	0.0326237	0.0211895	0.0157135	0.0103323	0.014739	0.00536919
9.4	0.0559037	0.043536	0.0332789	0.0216442	0.0153828	0.0105555	0.0148729	0.00548553
9.6	0.0572246	0.0444379	0.0338759	0.0220986	0.0155012	0.0107786	0.0155205	0.00560185
9.8	0.0579084	0.0453389	0.0340452	0.0225528	0.0160909	0.0110016	0.0158533	0.00571816
10	0.059106	0.0462388	0.0347664	0.0230067	0.0166587	0.0112246	0.0159786	0.00583445
10.2	0.0597856	0.0471378	0.0356988	0.0234604	0.0170232	0.0114475	0.016365	0.00595073
10.4	0.0606288	0.0480358	0.0357705	0.0239138	0.0169735	0.0116703	0.0167184	0.00606698
10.6	0.0615755	0.0489327	0.0366237	0.0243669	0.017493	0.0118931	0.0169423	0.00618323
10.8	0.0624712	0.0498287	0.0374784	0.0248199	0.0179721	0.0121158	0.0168821	0.00629945
11	0.0635917	0.0507237	0.0376964	0.0252725	0.0184428	0.0123385	0.016695	0.00641566
11.2	0.0647399	0.0516177	0.0390388	0.0257249	0.0189755	0.0125611	0.0171301	0.00653186
11.4	0.0657406	0.0525107	0.0396894	0.0261771	0.0192495	0.0127837	0.0171214	0.00664804
11.6	0.0672302	0.0534027	0.0403268	0.026629	0.0198849	0.0130061	0.0170884	0.0067642
11.8	0.0683781	0.0542938	0.0403662	0.0270807	0.0202225	0.0132285	0.0172199	0.00688034
12	0.0687704	0.0551838	0.0410087	0.0275321	0.0203754	0.0134509	0.0172502	0.00699647
12.2	0.0688242	0.0560729	0.0414887	0.0279833	0.0205251	0.0136732	0.0174912	0.00711259
12.4	0.0694051	0.056961	0.0417491	0.0284342	0.0204588	0.0138954	0.0173412	0.00722868
12.6	0.0696095	0.0578481	0.0419372	0.0288849	0.02024	0.0141176	0.0170442	0.00734476
12.8	0.0702345	0.0587342	0.0426692	0.0293353	0.0205757	0.0143397	0.0172616	0.00746083
13	0.0706238	0.0596194	0.0431497	0.0297855	0.0202679	0.0145617	0.0174984	0.00757688
13.2	0.0711574	0.0605035	0.0430994	0.0302354	0.0201336	0.0147837	0.0173712	0.00769291
13.4	0.0722087	0.0613867	0.0437145	0.030685	0.0199903	0.0150056	0.0177754	0.00780892
13.6	0.0734326	0.0622689	0.0441375	0.0311345	0.020432	0.0152275	0.018365	0.00792492
13.8	0.0741708	0.0631502	0.0445835	0.0315836	0.0209114	0.0154493	0.018732	0.00804091
14	0.0749685	0.0640304	0.045067	0.0320326	0.0207895	0.015671	0.0186391	0.00815688
14.2	0.0750838	0.0649097	0.0452685	0.0324813	0.0203382	0.0158927	0.0184316	0.00827283
14.4	0.0760728	0.0657881	0.0451671	0.0329297	0.0204068	0.0161143	0.0185832	0.00838876
14.6	0.0772122	0.0666654	0.0460736	0.0333779	0.0212587	0.0163359	0.0185823	0.00850468
14.8	0.0783601	0.0675418	0.046664	0.0338258	0.0219807	0.0165573	0.0186315	0.00862058
15	0.079561	0.0684172	0.0476263	0.0342735	0.0223435	0.0167788	0.018476	0.00873647
15.2	0.0809167	0.0692916	0.0486871	0.0347209	0.022683	0.0170001	0.0194273	0.00885234
15.4	0.0821282	0.0701651	0.0492385	0.0351681	0.023428	0.0172214	0.0198172	0.0089682
15.6	0.0835266	0.0710376	0.0497776	0.0356151	0.0240231	0.0174427	0.0200763	0.00908403
15.8	0.0842844	0.0719092	0.0499255	0.0360617	0.0239764	0.0176639	0.0198079	0.00919986
16	0.0846737	0.0727798	0.0507384	0.0365082	0.0245473	0.017885	0.0199963	0.00931566
16.2	0.0850579	0.0736494	0.0509734	0.0369544	0.0242994	0.0181061	0.0202128	0.00943145
16.4	0.0856726	0.0745181	0.0509416	0.0374003	0.0241745	0.0183271	0.0198866	0.00954723
16.6	0.0864731	0.0753858	0.0511451	0.037846	0.0244739	0.018548	0.0202098	0.00966298
16.8	0.0870419	0.0762525	0.0519382	0.0382915	0.024496	0.0187689	0.0205016	0.00977873
17	0.0875933	0.0771183	0.0520743	0.0387367	0.0245215	0.0189897	0.0206053	0.00989445
17.2	0.0880368	0.0779832	0.0517902	0.0391817	0.0244731	0.0192105	0.0200991	0.0100102
17.4	0.0885614	0.078847	0.0520528	0.0396264	0.0243772	0.0194311	0.0199001	0.0101259
17.6	0.0893784	0.07971	0.0523652	0.0400709	0.0245685	0.0196518	0.0201447	0.0102415
17.8	0.0894862	0.0805719	0.0524823	0.0405151	0.024381	0.0198723	0.0198357	0.0103572
18	0.0894125	0.0814329	0.0520869	0.0409591	0.0237704	0.0200928	0.0190191	0.0104728
18.2	0.08957	0.082293	0.051814	0.0414028	0.023702	0.0203133	0.0184235	0.0105885
18.4	0.0906546	0.0831521	0.0526315	0.0418463	0.0245671	0.0205337	0.018533	0.0107041
18.6	0.0911533	0.0840103	0.0534645	0.0422896	0.025266	0.020754	0.0184849	0.0108197
18.8	0.0918199	0.0848675	0.0540617	0.0427326	0.0253597	0.0209743	0.0185538	0.0109353
19	0.0922529	0.0857238	0.0546957	0.0431753	0.0251128	0.0211945	0.0190131	0.0110508
19.2	0.0934697	0.0865791	0.0549465	0.0436179	0.0254604	0.0214146	0.0197062	0.0111664
19.4	0.0949177	0.0874335	0.0558723	0.0440601	0.0263425	0.0216347	0.0199003	0.0112819
19.6	0.0961991	0.0882869	0.0563625	0.0445021	0.026818	0.0218547	0.0200597	0.0113974
19.8	0.0970962	0.0891394	0.0565796	0.0449439	0.026918	0.0220747	0.0203255	0.0115129
20	0.0980215	0.0899909	0.0571536	0.0453855	0.0274073	0.0222946	0.0206884	0.0116284
20.2	0.0985466	0.0908415	0.0570887	0.0458267	0.0267839	0.0225144	0.020547	0.0117439
20.4	0.0992077	0.0916912	0.0572807	0.0462678	0.0271711	0.0227342	0.020287	0.0118593
20.6	0.0999649	0.0925399	0.0573617	0.0467086	0.0275534	0.0229539	0.0202335	0.0119748
20.8	0.101044	0.0933877	0.058025	0.0471492	0.0275473	0.0231736	0.0204751	0.0120902
21	0.102244	0.0942346	0.0584236	0.0475895	0.027704	0.0233932	0.0204029	0.0122056
21.2	0.103133	0.0950805	0.0588908	0.0480295	0.0277635	0.0236127	0.0202815	0.012321
21.4	0.104368	0.0959255	0.0598138	0.0484694	0.0281218	0.0238322	0.0203796	0.0124363
21.6	0.105047	0.0967695	0.0604049	0.0489089	0.0277504	0.0240516	0.0204215	0.0125517
21.8	0.105574	0.0976127	0.0609105	0.0493483	0.0278884	0.0242709	0.0204425	0.012667
22	0.10638	0.0984548	0.060958	0.0497874	0.027532	0.0244902	0.0206087	0.0127824
22.2	0.106981	0.0992961	0.0612643	0.0502262	0.0278141	0.0247095	0.0208304	0.0128977
22.4	0.107711	0.100136	0.0622637	0.0506648	0.0285338	0.0249286	0.0214806	0.013013
22.6	0.108776	0.100976	0.0630341	0.0511032	0.0288435	0.0251477	0.0218967	0.0131282
22.8	0.109809	0.101814	0.0635927	0.0515413	0.0291023	0.0253668	0.0222284	0.0132435
23	0.110381	0.102652	0.0639652	0.0519792	0.0293174	0.0255858	0.0226059	0.0133587
23.2	0.111409	0.103488	0.0646414	0.0524169	0.0300997	0.0258047	0.0227512	0.013474
23.4	0.112584	0.104324	0.0655185	0.0528543	0.0306765	0.0260235	0.0231145	0.0135892
23.6	0.112969	0.105159	0.0652096	0.0532914	0.0308671	0.0262424	0.0231461	0.0137044
23.8	0.113225	0.105993	0.0652579	0.0537283	0.0306069	0.0264611	0.0233274	0.0138195
24	0.11347	0.106826	0.0652875	0.054165	0.0305814	0.0266798	0.0229213	0.0139347
24.2	0.113752	0.107658	0.0653083	0.0546014	0.0307027	0.0268984	0.0228238	0.0140498
24.4	0.114855	0.108489	0.0661076	0.0550376	0.0319129	0.027117	0.0231765	0.014165
24.6	0.1157	0.109319	0.0661556	0.0554736	0.0318206	0.0273355	0.023148	0.0142801
24.8	0.116428	0.110148	0.0664973	0.0559093	0.0312844	0.0275539	0.0231723	0.0143952
25	0.117232	0.110977	0.067196	0.0563447	0.0316252	0.0277723	0.0231881	0.0145103
25.2	0.117637	0.111804	0.0676605	0.05678	0.0315802	0.0279906	0.0232356	0.0146253
25.4	0.117961	0.11263	0.0679172	0.057215	0.0312441	0.0282089	0.0229927	0.0147404
25.6	0.118636	0.113456	0.068521	0.0576497	0.0309965	0.0284271	0.0236469	0.0148554
25.8	0.119414	0.114281	0.0684614	0.0580842	0.0312178	0.0286452	0.0238341	0.0149704
26	0.120108	0.115104	0.0686006	0.0585185	0.031688	0.0288633	0.0240143	0.0150855
26.2	0.120252	0.115927	0.0686274	0.0589525	0.0315764	0.0290813	0.0236748	0.0152004
26.4	0.121252	0.116749	0.0694688	0.0593863	0.0325498	0.0292992	0.0242105	0.0153154
26.6	0.122479	0.11757	0.0702028	0.0598198	0.0327431	0.0295171	0.0241483	0.0154304
26.8	0.123239	0.11839	0.0708181	0.0602531	0.0334607	0.029735	0.0241301	0.0155453
27	0.123947	0.11921	0.0715451	0.0606862	0.0337457	0.0299528	0.0241867	0.0156602
27.2	0.124979	0.120028	0.0720286	0.061119	0.0339754	0.0301705	0.0242172	0.0157751
27.4	0.125506	0.120845	0.0722364	0.0615516	0.0340078	0.0303881	0.0244035	0.01589
27.6	0.125762	0.121662	0.0722528	0.0619839	0.0342324	0.0306057	0.0243852	0.0160049
27.8	0.12673	0.122478	0.0727327	0.062416	0.0340113	0.0308232	0.0248727	0.0161197
28	0.127528	0.123292	0.0731593	0.0628479	0.0346464	0.0310407	0.0248653	0.0162346
28.2	0.12905	0.124106	0.0738897	0.0632795	0.0353899	0.0312581	0.0251759	0.0163494
28.4	0.130399	0.124919	0.0744691	0.0637109	0.0356592	0.0314755	0.0255654	0.0164642
28.6	0.13067	0.125731	0.0740527	0.0641421	0.034939	0.0316928	0.0251204	0.016579
28.8	0.131594	0.126542	0.0744851	0.064573	0.0348217	0.03191	0.02518	0.0166938
29	0.132784	0.127352	0.0754554	0.0650036	0.0355761	0.0321272	0.0256216	0.0168086
29.2	0.133837	0.128162	0.0761626	0.0654341	0.0358117	0.0323443	0.0257374	0.0169233
29.4	0.134936	0.12897	0.076934	0.0658643	0.0360081	0.0325613	0.0260594	0.017038
29.6	0.136312	0.129778	0.0777275	0.0662942	0.0365557	0.0327783	0.026901	0.0171528
29.8	0.13754	0.130584	0.077839	0.066724	0.0371942	0.0329953	0.0268886	0.0172675
30	0.138619	0.13139	0.0786465	0.0671535	0.0377101	0.0332121	0.0271843	0.0173821
30.2	0.139419	0.132195	0.0787994	0.0675827	0.0376606	0.0334289	0.027272	0.0174968
30.4	0.140403	0.132999	0.0794567	0.0680117	0.0386129	0.0336457	0.0277388	0.0176115
30.6	0.141229	0.133802	0.0802082	0.0684405	0.0385485	0.0338624	0.0279593	0.0177261
30.8	0.142029	0.134604	0.0805664	0.068869	0.0391474	0.034079	0.0280306	0.0178407
31	0.143018	0.135406	0.0811717	0.0692973	0.0391595	0.0342956	0.0282796	0.0179553
31.2	0.143956	0.136206	0.0810257	0.0697254	0.0393625	0.0345121	0.0281106	0.0180699
31.4	0.144292	0.137005	0.0815152	0.0701532	0.0394611	0.0347285	0.0281895	0.0181845
31.6	0.144566	0.137804	0.0814108	0.0705808	0.0394255	0.0349449	0.0282119	0.018299
31.8	0.145015	0.138602	0.0819364	0.0710081	0.0393728	0.0351613	0.0281291	0.0184136
32	0.145417	0.139399	0.0824122	0.0714352	0.0396374	0.0353775	0.0280654	0.0185281
32.2	0.14559	0.140195	0.082089	0.0718621	0.0391134	0.0355937	0.0274844	0.0186426
32.4	0.145642	0.14099	0.0823949	0.0722887	0.0391273	0.0358099	0.0277833	0.0187571
32.6	0.14636	0.141784	0.0827143	0.0727152	0.0390487	0.036026	0.0275752	0.0188716
32.8	0.146996	0.142577	0.083321	0.0731413	0.039107	0.036242	0.0274338	0.018986
33	0.147752	0.14337	0.0841696	0.0735673	0.0396133	0.036458	0.0277382	0.0191005
33.2	0.148515	0.144162	0.0846639	0.0739929	0.0398209	0.0366739	0.0276534	0.0192149
33.4	0.148903	0.144952	0.0851125	0.0744184	0.0398854	0.0368897	0.0278812	0.0193293
33.6	0.149604	0.145742	0.0854678	0.0748436	0.0400928	0.0371055	0.0279072	0.0194437
33.8	0.150499	0.146531	0.0853436	0.0752686	0.0399323	0.0373213	0.0278433	0.0195581
34	0.150857	0.147319	0.0857738	0.0756934	0.0398234	0.0375369	0.0279457	0.0196724
34.2	0.151519	0.148107	0.0861521	0.0761179	0.0401383	0.0377525	0.028112	0.0197868
34.4	0.152277	0.148893	0.0865878	0.0765422	0.0402921	0.0379681	0.0285244	0.0199011
34.6	0.153258	0.149679	0.0870189	0.0769662	0.0401456	0.0381836	0.0286822	0.0200154
34.8	0.1543	0.150463	0.0871412	0.0773901	0.0402912	0.038399	0.0288906	0.0201297
35	0.15579	0.151247	0.0877759	0.0778136	0.040522	0.0386144	0.0290684	0.020244
35.2	0.156586	0.15203	0.0878299	0.078237	0.040465	0.0388297	0.0285395	0.0203583
35.4	0.156804	0.152812	0.0881642	0.0786601	0.0402322	0.039045	0.0284829	0.0204725
35.6	0.157277	0.153593	0.0880609	0.079083	0.0400673	0.0392601	0.0284017	0.0205868
35.8	0.157925	0.154373	0.0887587	0.0795056	0.0404253	0.0394753	0.0283121	0.020701
36	0.158498	0.155153	0.0887854	0.079928	0.0401932	0.0396903	0.0284167	0.0208152
36.2	0.159268	0.155932	0.0890088	0.0803502	0.0405791	0.0399054	0.0288161	0.0209294
36.4	0.160607	0.156709	0.0898856	0.0807721	0.0418248	0.0401203	0.0298053	0.0210435
36.6	0.161361	0.157486	0.0905355	0.0811938	0.0422389	0.0403352	0.0298962	0.0211577
36.8	0.161849	0.158262	0.090556	0.0816153	0.0424375	0.04055	0.0299724	0.0212718
37	0.162547	0.159037	0.0910925	0.0820366	0.0429668	0.0407648	0.0305252	0.021386
37.2	0.162904	0.159812	0.0917656	0.0824576	0.0436216	0.0409795	0.0305644	0.0215001
37.4	0.16308	0.160585	0.0918568	0.0828784	0.043725	0.0411942	0.0306178	0.0216142
37.6	0.163857	0.161358	0.0918337	0.0832989	0.0436411	0.0414088	0.0306213	0.0217282
37.8	0.16444	0.16213	0.0922932	0.0837192	0.0439634	0.0416233	0.0307964	0.0218423
38	0.164974	0.1629	0.0930429	0.0841393	0.0444538	0.0418378	0.0308	0.0219563
38.2	0.165991	0.16367	0.0934123	0.0845591	0.0447026	0.0420522	0.031031	0.0220704
38.4	0.166832	0.16444	0.0937847	0.0849788	0.04497	0.0422666	0.0308514	0.0221844
38.6	0.167762	0.165208	0.0943851	0.0853981	0.0452901	0.0424809	0.0306094	0.0222984
38.8	0.16799	0.165975	0.0942519	0.0858173	0.0448802	0.0426951	0.0302564	0.0224124
39	0.168801	0.166742	0.0944465	0.0862362	0.0451064	0.0429093	0.0300405	0.0225263
39.2	0.169729	0.167508	0.0950318	0.0866549	0.0453641	0.0431234	0.0300156	0.0226403
39.4	0.170492	0.168273	0.0953939	0.0870733	0.0456087	0.0433375	0.0302931	0.0227542
39.6	0.171759	0.169037	0.0960114	0.0874916	0.0460557	0.0435515	0.0305486	0.0228681
39.8	0.172684	0.1698	0.0964738	0.0879096	0.0466235	0.0437654	0.0310378	0.022982
40	0.173368	0.170563	0.0970435	0.0883273	0.0470381	0.0439793	0.0314091	0.0230959
40.2	0.17471	0.171324	0.097723	0.0887449	0.0479581	0.0441931	0.032481	0.0232098
40.4	0.17625	0.172085	0.0989373	0.0891622	0.049031	0.0444069	0.0331617	0.0233236
40.6	0.17648	0.172845	0.0994143	0.0895792	0.048899	0.0446206	0.0332953	0.0234375
40.8	0.177222	0.173604	0.0996757	0.0899961	0.0491274	0.0448342	0.0335319	0.0235513
41	0.177984	0.174362	0.100431	0.0904127	0.0498606	0.0450478	0.0341882	0.0236651
41.2	0.178494	0.17512	0.100631	0.090829	0.0499273	0.0452614	0.0336979	0.0237789
41.4	0.178985	0.175876	0.10033	0.0912452	0.0497397	0.0454748	0.0335536	0.0238927
41.6	0.179757	0.176632	0.100658	0.0916611	0.0500563	0.0456882	0.0335063	0.0240064
41.8	0.180163	0.177387	0.100886	0.0920768	0.0502392	0.0459016	0.0330861	0.0241202
42	0.180422	0.178141	0.100563	0.0924922	0.0499545	0.0461149	0.032473	0.0242339
42.2	0.181088	0.178894	0.100828	0.0929075	0.049809	0.0463281	0.032549	0.0243476
42.4	0.181304	0.179646	0.10148	0.0933225	0.0499732	0.0465413	0.0321533	0.0244613
42.6	0.181292	0.180398	0.101927	0.0937372	0.0499551	0.0467544	0.0321685	0.024575
42.8	0.181588	0.181148	0.10177	0.0941518	0.0494331	0.0469675	0.0319831	0.0246887
43	0.182506	0.181898	0.102723	0.0945661	0.049964	0.0471804	0.0324883	0.0248023
43.2	0.183365	0.182647	0.103829	0.0949801	0.0501908	0.0473934	0.0327922	0.0249159
43.4	0.18378	0.183396	0.104702	0.095394	0.0502859	0.0476063	0.0328517	0.0250296
43.6	0.184664	0.184143	0.105305	0.0958076	0.050551	0.0478191	0.0329506	0.0251432
43.8	0.185398	0.18489	0.105927	0.096221	0.0506408	0.0480318	0.0335435	0.0252567
44	0.185991	0.185635	0.107056	0.0966342	0.05136	0.0482445	0.0339231	0.0253703
44.2	0.187119	0.18638	0.107955	0.0970471	0.0518018	0.0484572	0.0347388	0.0254839
44.4	0.187983	0.187124	0.108806	0.0974598	0.0525355	0.0486698	0.035009	0.0255974
44.6	0.188289	0.187868	0.108767	0.0978723	0.0527352	0.0488823	0.0349424	0.0257109
44.8	0.189162	0.18861	0.108748	0.0982845	0.0532817	0.0490948	0.0350866	0.0258244
45	0.190341	0.189352	0.108966	0.0986966	0.0534933	0.0493072	0.0352984	0.0259379
45.2	0.191193	0.190093	0.10918	0.0991083	0.053649	0.0495195	0.0348739	0.0260514
45.4	0.191894	0.190833	0.10926	0.0995199	0.0540444	0.0497318	0.0353624	0.0261648
45.6	0.192737	0.191572	0.109186	0.0999313	0.0543369	0.049944	0.0350503	0.0262783
45.8	0.193524	0.19231	0.108992	0.100342	0.0546102	0.0501562	0.0349928	0.0263917
46	0.194681	0.193048	0.109233	0.100753	0.054987	0.0503683	0.0354983	0.0265051
46.2	0.195705	0.193784	0.110198	0.101164	0.0553348	0.0505804	0.0360767	0.0266185
46.4	0.19681	0.19452	0.110953	0.101574	0.055714	0.0507923	0.0365274	0.0267319
46.6	0.197781	0.195255	0.111507	0.101985	0.0559298	0.0510043	0.0370902	0.0268453
46.8	0.19943	0.19599	0.111926	0.102394	0.0559768	0.0512162	0.0372204	0.0269586
47	0.200361	0.196723	0.112778	0.102804	0.0563366	0.051428	0.0373914	0.027072
47.2	0.201133	0.197456	0.11341	0.103214	0.056669	0.0516397	0.0376121	0.0271853
47.4	0.201742	0.198188	0.113808	0.103623	0.0568353	0.0518514	0.0375454	0.0272986
47.6	0.202025	0.198919	0.113425	0.104032	0.056434	0.0520631	0.0373235	0.0274119
47.8	0.202625	0.199649	0.113927	0.104441	0.0565009	0.0522747	0.0376018	0.0275251
48	0.203074	0.200378	0.11414	0.10485	0.057085	0.0524862	0.0374989	0.0276384
48.2	0.203436	0.201107	0.114353	0.105258	0.0571663	0.0526976	0.0375104	0.0277516
48.4	0.203675	0.201835	0.113852	0.105666	0.0571072	0.0529091	0.0369639	0.0278648
48.6	0.203786	0.202562	0.113324	0.106074	0.0567951	0.0531204	0.036343	0.027978
48.8	0.203967	0.203288	0.113518	0.106482	0.0565127	0.0533317	0.0362406	0.0280912
49	0.204179	0.204013	0.11407	0.106889	0.0566565	0.0535429	0.0360579	0.0282044
49.2	0.204328	0.204738	0.114649	0.107297	0.056676	0.0537541	0.035725	0.0283176
49.4	0.20457	0.205462	0.115108	0.107704	0.0565322	0.0539652	0.0358465	0.0284307
49.6	0.205013	0.206185	0.114933	0.10811	0.0564078	0.0541763	0.0353582	0.0285438
49.8	0.20607	0.206907	0.115534	0.108517	0.056663	0.0543873	0.035952	0.028657
50	0.206657	0.207629	0.115629	0.108923	0.0562866	0.0545982	0.0359067	0.02877
50.2	0.207123	0.208349	0.116457	0.109329	0.0564132	0.0548091	0.0360311	0.0288831
50.4	0.208179	0.209069	0.116984	0.109735	0.0564378	0.0550199	0.0365818	0.0289962
50.6	0.208775	0.209788	0.117546	0.110141	0.056131	0.0552307	0.0367458	0.0291092
50.8	0.209886	0.210506	0.11806	0.110547	0.0563905	0.0554414	0.036988	0.0292223
51	0.210753	0.211224	0.118576	0.110952	0.0567005	0.055652	0.0372419	0.0293353
51.2	0.211016	0.21194	0.118876	0.111357	0.056399	0.0558626	0.0370454	0.0294483
51.4	0.212375	0.212656	0.119568	0.111761	0.0565235	0.0560731	0.0374356	0.0295613
51.6	0.213224	0.213371	0.12011	0.112166	0.0567776	0.0562836	0.0371144	0.0296742
51.8	0.214688	0.214086	0.121231	0.11257	0.0575823	0.056494	0.0377009	0.0297872
52	0.21568	0.214799	0.121918	0.112975	0.058261	0.0567044	0.0379513	0.0299001
52.2	0.216653	0.215512	0.12249	0.113378	0.0587415	0.0569147	0.0380016	0.0300131
52.4	0.217361	0.216224	0.122821	0.113782	0.0592035	0.0571249	0.0374503	0.030126
52.6	0.218156	0.216935	0.123217	0.114186	0.0596883	0.0573351	0.0374388	0.0302389
52.8	0.219193	0.217645	0.124473	0.114589	0.0605414	0.0575452	0.0379632	0.0303517
53	0.219825	0.218355	0.125251	0.114992	0.0612699	0.0577553	0.0382573	0.0304646
53.2	0.22061	0.219063	0.125675	0.115395	0.0615262	0.0579653	0.0386589	0.0305774
53.4	0.221648	0.219771	0.125682	0.115797	0.0620417	0.0581752	0.038997	0.0306903
53.6	0.222206	0.220479	0.125087	0.116199	0.062534	0.0583851	0.0392472	0.0308031
53.8	0.223089	0.221185	0.124993	0.116602	0.063145	0.0585949	0.0393678	0.0309159
54	0.223307	0.221891	0.124764	0.117003	0.0635136	0.0588047	0.0393095	0.0310287
54.2	0.223931	0.222596	0.12519	0.117405	0.0641121	0.0590144	0.0399374	0.0311414
54.4	0.223933	0.2233	0.124822	0.117806	0.0635606	0.0592241	0.0398266	0.0312542
54.6	0.224064	0.224003	0.12482	0.118208	0.0629894	0.0594337	0.0399737	0.0313669
54.8	0.224452	0.224705	0.12471	0.118609	0.062718	0.0596432	0.0401791	0.0314796
55	0.224526	0.225407	0.124881	0.11901	0.0622069	0.0598527	0.0401176	0.0315923
55.2	0.224759	0.226108	0.125157	0.11941	0.0617448	0.0600621	0.0400319	0.031705
55.4	0.225998	0.226808	0.126099	0.11981	0.0620243	0.0602715	0.0403012	0.0318177
55.6	0.22618	0.227508	0.126787	0.12021	0.0620951	0.0604808	0.0395183	0.0319303
55.8	0.226728	0.228207	0.127356	0.12061	0.0618235	0.06069	0.0395894	0.032043
56	0.227259	0.228904	0.12752	0.12101	0.0619184	0.0608992	0.0392828	0.0321556
56.2	0.227761	0.229601	0.128025	0.12141	0.0620145	0.0611083	0.0387904	0.0322682
56.4	0.228294	0.230298	0.128766	0.121809	0.061953	0.0613174	0.0383221	0.0323808
56.6	0.228785	0.230993	0.128917	0.122208	0.0615553	0.0615264	0.0382425	0.0324934
56.8	0.229683	0.231688	0.130312	0.122607	0.0620656	0.0617354	0.038924	0.0326059
57	0.230342	0.232382	0.130815	0.123005	0.0624711	0.0619443	0.0393918	0.0327185
57.2	0.230992	0.233075	0.130747	0.123403	0.0628433	0.0621531	0.0395721	0.032831
57.4	0.232055	0.233768	0.130802	0.123802	0.063212	0.0623619	0.0394764	0.0329435
57.6	0.232795	0.23446	0.131217	0.1242	0.0633925	0.0625706	0.039695	0.033056
57.8	0.234126	0.235151	0.131387	0.124597	0.0639501	0.0627793	0.0399783	0.0331685
58	0.234904	0.235841	0.13195	0.124995	0.0641025	0.0629879	0.0404683	0.033281
58.2	0.23521	0.23653	0.131862	0.125392	0.0640437	0.0631965	0.0406898	0.0333934
58.4	0.235437	0.237219	0.131821	0.125789	0.0637955	0.063405	0.0405854	0.0335059
58.6	0.236352	0.237907	0.131903	0.126186	0.0638411	0.0636134	0.0411724	0.0336183
58.8	0.236856	0.238594	0.132186	0.126582	0.0643035	0.0638218	0.041291	0.0337307
59	0.237623	0.239281	0.132678	0.126979	0.0649289	0.0640301	0.0415801	0.0338431
59.2	0.238644	0.239966	0.133262	0.127375	0.0654205	0.0642384	0.0417167	0.0339554
59.4	0.239488	0.240651	0.134007	0.127771	0.0659602	0.0644466	0.0417044	0.0340678
59.6	0.239782	0.241335	0.134285	0.128166	0.0663882	0.0646547	0.041638	0.0341801
59.8	0.240244	0.242018	0.134233	0.128562	0.06645	0.0648628	0.0417673	0.0342925
60	0.240643	0.242701	0.134807	0.128957	0.0664387	0.0650708	0.0419765	0.0344048
60.2	0.240676	0.243383	0.135487	0.129352	0.0661318	0.0652788	0.0417594	0.0345171
60.4	0.241479	0.244064	0.136578	0.129747	0.0662161	0.0654867	0.041931	0.0346294
60.6	0.242072	0.244744	0.137211	0.130142	0.0664801	0.0656946	0.0419528	0.0347416
60.8	0.24305	0.245424	0.138468	0.130536	0.0677337	0.0659024	0.0427213	0.0348539
61	0.243505	0.246103	0.138543	0.13093	0.0681672	0.0661101	0.0427482	0.0349661
61.2	0.244272	0.246781	0.138687	0.131324	0.0683483	0.0663178	0.0423924	0.0350783
61.4	0.245239	0.247458	0.139069	0.131718	0.0683485	0.0665255	0.0423902	0.0351905
61.6	0.246195	0.248135	0.139759	0.132111	0.0688163	0.066733	0.0424329	0.0353027
61.8	0.247164	0.248811	0.140172	0.132505	0.0689646	0.0669405	0.0426399	0.0354149
62	0.247467	0.249486	0.140193	0.132898	0.0687026	0.067148	0.0421966	0.035527
62.2	0.248306	0.25016	0.140691	0.133291	0.0693066	0.0673554	0.0422457	0.0356392
62.4	0.248996	0.250834	0.14083	0.133683	0.069523	0.0675627	0.0421135	0.0357513
62.6	0.249759	0.251507	0.140431	0.134076	0.06984	0.06777	0.0421386	0.0358634
62.8	0.249691	0.252179	0.140809	0.134468	0.0701549	0.0679773	0.0418719	0.0359755
63	0.250369	0.25285	0.141192	0.13486	0.0701511	0.0681844	0.0422288	0.0360876
63.2	0.251085	0.253521	0.141673	0.135252	0.0705554	0.0683915	0.0423638	0.0361996
63.4	0.251872	0.254191	0.141464	0.135643	0.0706709	0.0685986	0.0428165	0.0363117
63.6	0.252628	0.25486	0.14201	0.136035	0.0707805	0.0688056	0.0434255	0.0364237
63.8	0.253709	0.255528	0.142865	0.136426	0.0710835	0.0690125	0.0440075	0.0365357
64	0.254461	0.256196	0.143778	0.136817	0.0711384	0.0692194	0.0444668	0.0366477
64.2	0.255312	0.256863	0.14413	0.137208	0.0715054	0.0694262	0.0447252	0.0367597
64.4	0.256201	0.257529	0.144956	0.137598	0.0719017	0.069633	0.0449131	0.0368717
64.6	0.257377	0.258195	0.145491	0.137988	0.0726292	0.0698397	0.0454775	0.0369836
64.8	0.258305	0.25886	0.145806	0.138378	0.0729139	0.0700464	0.0456237	0.0370955
65	0.259263	0.259524	0.146171	0.138768	0.0731657	0.0702529	0.0457991	0.0372075
65.2	0.260259	0.260187	0.146377	0.139158	0.0732904	0.0704595	0.045953	0.0373194
65.4	0.260591	0.260849	0.146973	0.139547	0.0732161	0.070666	0.0458207	0.0374313
65.6	0.26109	0.261511	0.147793	0.139936	0.0740006	0.0708724	0.0458973	0.0375431
65.8	0.26147	0.262172	0.148236	0.140325	0.07368	0.0710788	0.0456568	0.037655
66	0.261943	0.262833	0.148231	0.140714	0.0736237	0.0712851	0.0451797	0.0377668
66.2	0.26227	0.263492	0.148744	0.141103	0.0739384	0.0714913	0.0448519	0.0378787
66.4	0.262259	0.264151	0.148708	0.141491	0.0738873	0.0716975	0.0448172	0.0379905
66.6	0.262588	0.264809	0.148925	0.141879	0.0741163	0.0719036	0.0446378	0.0381023
66.8	0.262527	0.265467	0.149768	0.142267	0.0743399	0.0721097	0.0446275	0.038214
67	0.263269	0.266123	0.150086	0.142655	0.0747978	0.0723158	0.0446924	0.0383258
67.2	0.263945	0.266779	0.150103	0.143042	0.0750803	0.0725217	0.044553	0.0384376
67.4	0.264939	0.267435	0.150311	0.143429	0.0751156	0.0727276	0.0449099	0.0385493
67.6	0.265833	0.268089	0.1512	0.143816	0.0756633	0.0729335	0.0452616	0.038661
67.8	0.266314	0.268743	0.151594	0.144203	0.0760248	0.0731393	0.0454177	0.0387727
68	0.266863	0.269396	0.151893	0.14459	0.0763575	0.073345	0.0456088	0.0388844
68.2	0.267663	0.270049	0.152072	0.144976	0.0764897	0.0735507	0.0456177	0.0389961
68.4	0.268211	0.2707	0.152162	0.145363	0.076519	0.0737563	0.0455455	0.0391077
68.6	0.269688	0.271351	0.152571	0.145748	0.077262	0.0739619	0.0463867	0.0392194
68.8	0.270572	0.272001	0.152541	0.146134	0.0775173	0.0741674	0.0463465	0.039331
69	0.271368	0.272651	0.152785	0.14652	0.0780595	0.0743729	0.0469182	0.0394426
69.2	0.272136	0.273299	0.153263	0.146905	0.0788384	0.0745782	0.0477467	0.0395542
69.4	0.272421	0.273948	0.153891	0.14729	0.0792973	0.0747836	0.0477596	0.0396658
69.6	0.273145	0.274595	0.154363	0.147675	0.0800639	0.0749889	0.048251	0.0397773
69.8	0.274038	0.275241	0.154874	0.14806	0.079836	0.0751941	0.0482425	0.0398889
70	0.274948	0.275887	0.155373	0.148444	0.0799014	0.0753993	0.0484734	0.0400004
70.2	0.275298	0.276533	0.155884	0.148829	0.0803047	0.0756044	0.0486648	0.0401119
70.4	0.276205	0.277177	0.15671	0.149213	0.0809	0.0758094	0.0492189	0.0402234
70.6	0.276453	0.277821	0.156736	0.149596	0.0808104	0.0760144	0.048891	0.0403349
70.8	0.276651	0.278464	0.156657	0.14998	0.0804662	0.0762194	0.0486772	0.0404464
71	0.276865	0.279106	0.156424	0.150364	0.0802341	0.0764242	0.048163	0.0405578
71.2	0.277022	0.279748	0.156501	0.150747	0.0793453	0.0766291	0.0478199	0.0406693
71.4	0.277445	0.280389	0.157074	0.15113	0.079076	0.0768338	0.0480121	0.0407807
71.6	0.277941	0.281029	0.157699	0.151512	0.0793524	0.0770385	0.0484643	0.0408921
71.8	0.278643	0.281669	0.158634	0.151895	0.0791811	0.0772432	0.0486442	0.0410035
72	0.279166	0.282307	0.158564	0.152277	0.0793451	0.0774478	0.0485198	0.0411149
72.2	0.279695	0.282946	0.158707	0.15266	0.0791795	0.0776523	0.0483855	0.0412262
72.4	0.280506	0.283583	0.158911	0.153041	0.0794801	0.0778568	0.0486232	0.0413376
72.6	0.281474	0.28422	0.159334	0.153423	0.0800514	0.0780613	0.0487449	0.0414489
72.8	0.282076	0.284855	0.159577	0.153805	0.0801074	0.0782656	0.048475	0.0415602
73	0.282447	0.285491	0.159922	0.154186	0.080325	0.0784699	0.0487485	0.0416715
73.2	0.28338	0.286125	0.161038	0.154567	0.0810614	0.0786742	0.0492429	0.0417828
73.4	0.284265	0.286759	0.16192	0.154948	0.0812319	0.0788784	0.0492214	0.0418941
73.6	0.285141	0.287392	0.162185	0.155329	0.0813731	0.0790826	0.0492959	0.0420053
73.8	0.286269	0.288025	0.162694	0.155709	0.0817514	0.0792867	0.0495242	0.0421165
74	0.286886	0.288657	0.162901	0.156089	0.0822673	0.0794907	0.0494851	0.0422278
74.2	0.287431	0.289288	0.16328	0.156469	0.0827294	0.0796947	0.0493595	0.042339
74.4	0.288011	0.289918	0.163402	0.156849	0.0827149	0.0798986	0.0490977	0.0424501
74.6	0.288195	0.290548	0.163004	0.157229	0.0823901	0.0801024	0.0490381	0.0425613
74.8	0.28855	0.291177	0.163277	0.157608	0.08235	0.0803062	0.0488888	0.0426725
75	0.288873	0.291805	0.163771	0.157987	0.0825591	0.08051	0.0491779	0.0427836
75.2	0.290134	0.292433	0.164397	0.158366	0.0827922	0.0807137	0.0499184	0.0428948
75.4	0.290891	0.29306	0.165174	0.158745	0.0830662	0.0809173	0.0504044	0.0430059
75.6	0.291391	0.293686	0.165757	0.159124	0.0833745	0.0811209	0.050688	0.043117
75.8	0.292349	0.294311	0.166897	0.159502	0.0838388	0.0813244	0.0509597	0.043228
76	0.292453	0.294936	0.167116	0.15988	0.084164	0.0815279	0.0510558	0.0433391
76.2	0.293466	0.29556	0.168284	0.160258	0.0845449	0.0817313	0.0513696	0.0434502
76.4	0.294428	0.296184	0.168775	0.160636	0.0851772	0.0819347	0.0518626	0.0435612
76.6	0.294641	0.296807	0.168773	0.161014	0.0853878	0.082138	0.0517858	0.0436722
76.8	0.294734	0.297429	0.169181	0.161391	0.0856259	0.0823412	0.0521083	0.0437832
77	0.295173	0.29805	0.170122	0.161768	0.0863536	0.0825444	0.0528239	0.0438942
77.2	0.296352	0.298671	0.171442	0.162145	0.0873975	0.0827475	0.0531199	0.0440052
77.4	0.296957	0.299291	0.171449	0.162522	0.0873717	0.0829506	0.0531474	0.0441161
77.6	0.29757	0.29991	0.171541	0.162898	0.0876272	0.0831536	0.0533479	0.0442271
77.8	0.298195	0.300529	0.171748	0.163274	0.0879763	0.0833566	0.0538948	0.044338
78	0.29844	0.301147	0.172051	0.16365	0.0882144	0.0835595	0.0537115	0.0444489
78.2	0.299342	0.301764	0.172631	0.164026	0.0886302	0.0837623	0.0539115	0.0445598
78.4	0.299703	0.302381	0.172207	0.164402	0.0887619	0.0839651	0.0537316	0.0446707
78.6	0.299972	0.302997	0.172478	0.164777	0.0886834	0.0841679	0.0536014	0.0447816
78.8	0.30014	0.303612	0.172866	0.165153	0.088845	0.0843705	0.0532713	0.0448924
79	0.300929	0.304226	0.173185	0.165527	0.089365	0.0845731	0.0536668	0.0450032
79.2	0.302027	0.30484	0.173357	0.165902	0.0896672	0.0847757	0.0537116	0.0451141
79.4	0.302462	0.305453	0.173584	0.166277	0.0894622	0.0849782	0.053211	0.0452249
79.6	0.302391	0.306066	0.173632	0.166651	0.0892923	0.0851807	0.0528158	0.0453356
79.8	0.303574	0.306678	0.174157	0.167025	0.0897306	0.0853831	0.0529823	0.0454464
80	0.303619	0.307289	0.17387	0.1674	0.0893514	0.0855854	0.0526208	0.0455572
80.2	0.304774	0.307899	0.173992	0.167773	0.0892164	0.0857877	0.0522181	0.0456679
80.4	0.305116	0.308509	0.173062	0.168147	0.0890693	0.0859899	0.0517705	0.0457786
80.6	0.305491	0.309118	0.173092	0.16852	0.0888469	0.0861921	0.0514533	0.0458894
80.8	0.30629	0.309727	0.173548	0.168893	0.0886969	0.0863942	0.0518699	0.0460001
81	0.307525	0.310335	0.174442	0.169266	0.0892137	0.0865963	0.0525085	0.0461107
81.2	0.307885	0.310942	0.174283	0.169639	0.0890211	0.0867983	0.0523854	0.0462214
81.4	0.30837	0.311548	0.174336	0.170012	0.0887414	0.0870002	0.052941	0.046332
81.6	0.309274	0.312154	0.175241	0.170384	0.0890435	0.0872021	0.0538762	0.0464427
81.8	0.30998	0.312759	0.176016	0.170756	0.089118	0.087404	0.0544861	0.0465533
82	0.31042	0.313364	0.176722	0.171128	0.0895659	0.0876058	0.0545622	0.0466639
82.2	0.311183	0.313967	0.177264	0.1715	0.0901357	0.0878075	0.0550703	0.0467745
82.4	0.310948	0.31457	0.177456	0.171871	0.0901937	0.0880091	0.0549299	0.0468851
82.6	0.311323	0.315173	0.178769	0.172242	0.0908496	0.0882108	0.0552739	0.0469956
82.8	0.311352	0.315775	0.179162	0.172614	0.0914855	0.0884123	0.0555567	0.0471061
83	0.312357	0.316376	0.179639	0.172985	0.0921141	0.0886138	0.0557395	0.0472167
83.2	0.312702	0.316976	0.179962	0.173355	0.092207	0.0888153	0.0555448	0.0473272
83.4	0.313424	0.317576	0.180363	0.173726	0.0925798	0.0890167	0.055382	0.0474377
83.6	0.313537	0.318175	0.180373	0.174096	0.0926705	0.089218	0.0547932	0.0475482
83.8	0.31418	0.318774	0.180746	0.174466	0.0927469	0.0894193	0.0545802	0.0476586
84	0.314716	0.319371	0.181224	0.174836	0.0925632	0.0896205	0.0541316	0.0477691
84.2	0.316301	0.319969	0.181642	0.175206	0.0928149	0.0898217	0.053714	0.0478795
84.4	0.316967	0.320565	0.181426	0.175575	0.0929647	0.0900228	0.053461	0.0479899
84.6	0.31799	0.321161	0.182066	0.175944	0.0928479	0.0902238	0.0535333	0.0481003
84.8	0.318314	0.321756	0.182167	0.176313	0.092582	0.0904248	0.0539325	0.0482107
85	0.318982	0.322351	0.18236	0.176682	0.0930635	0.0906258	0.0540877	0.0483211
85.2	0.319122	0.322945	0.182635	0.177051	0.0928948	0.0908267	0.0543613	0.0484314
85.4	0.320166	0.323538	0.183848	0.177419	0.0936804	0.0910275	0.0553919	0.0485418
85.6	0.320983	0.32413	0.184783	0.177787	0.0940205	0.0912283	0.056059	0.0486521
85.8	0.321382	0.324722	0.185135	0.178156	0.0943604	0.091429	0.0564538	0.0487624
86	0.321664	0.325313	0.185374	0.178523	0.0948664	0.0916297	0.056942	0.0488727
86.2	0.322279	0.325904	0.18598	0.178891	0.0949506	0.0918303	0.0575215	0.048983
86.4	0.322407	0.326494	0.186112	0.179258	0.0950021	0.0920308	0.0576825	0.0490933
86.6	0.322934	0.327083	0.186687	0.179626	0.095674	0.0922313	0.0577162	0.0492035
86.8	0.323014	0.327672	0.186652	0.179993	0.0954475	0.0924318	0.0575399	0.0493137
87	0.324121	0.32826	0.187337	0.18036	0.095981	0.0926321	0.057583	0.049424
87.2	0.324232	0.328847	0.187561	0.180726	0.096327	0.0928325	0.0574653	0.0495342
87.4	0.325525	0.329434	0.188181	0.181092	0.096904	0.0930328	0.0576924	0.0496443
87.6	0.326346	0.33002	0.188664	0.181459	0.0968316	0.093233	0.0576022	0.0497545
87.8	0.326715	0.330605	0.189034	0.181825	0.0968849	0.0934331	0.0574111	0.0498647
88	0.327884	0.33119	0.189363	0.182191	0.09712	0.0936333	0.0572809	0.0499748
88.2	0.328726	0.331774	0.189726	0.182556	0.0975846	0.0938333	0.0571065	0.0500849
88.4	0.329412	0.332357	0.189743	0.182921	0.0977314	0.0940333	0.0571543	0.050195
88.6	0.330246	0.33294	0.190068	0.183287	0.0976926	0.0942333	0.0573667	0.0503051
88.8	0.330711	0.333522	0.190548	0.183652	0.0979665	0.0944331	0.0578243	0.0504152
89	0.33176	0.334104	0.190746	0.184016	0.0982464	0.094633	0.0581651	0.0505253
89.2	0.332315	0.334685	0.191445	0.184381	0.0987772	0.0948327	0.0589054	0.0506353
89.4	0.333068	0.335265	0.192154	0.184745	0.0993319	0.0950325	0.0590119	0.0507454
89.6	0.333327	0.335844	0.192007	0.18511	0.0994063	0.0952321	0.0590682	0.0508554
89.8	0.334029	0.336423	0.192232	0.185474	0.0999603	0.0954317	0.0594235	0.0509654
90	0.334488	0.337002	0.192638	0.185837	0.0998543	0.0956313	0.0594893	0.0510754
90.2	0.334406	0.337579	0.192468	0.186201	0.0990752	0.0958308	0.0590825	0.0511853
90.4	0.334641	0.338156	0.192378	0.186564	0.099211	0.0960302	0.0586384	0.0512953
90.6	0.334738	0.338733	0.192654	0.186927	0.0991739	0.0962296	0.0581367	0.0514052
90.8	0.335372	0.339309	0.192997	0.18729	0.0994054	0.096429	0.0584682	0.0515152
91	0.335984	0.339884	0.193651	0.187653	0.0999524	0.0966282	0.0587646	0.0516251
91.2	0.336024	0.340458	0.193992	0.188016	0.0997284	0.0968275	0.0587488	0.051735
91.4	0.336837	0.341032	0.194763	0.188378	0.0998292	0.0970266	0.0589808	0.0518449
91.6	0.337468	0.341605	0.195215	0.18874	0.0997197	0.0972257	0.059342	0.0519547
91.8	0.337826	0.342178	0.196138	0.189102	0.100217	0.0974248	0.0594503	0.0520646
92	0.338505	0.34275	0.196613	0.189464	0.100357	0.0976238	0.0599694	0.0521744
92.2	0.339233	0.343321	0.197585	0.189826	0.100693	0.0978228	0.0602606	0.0522842
92.4	0.340147	0.343892	0.197977	0.190187	0.100841	0.0980217	0.0603839	0.052394
92.6	0.341324	0.344462	0.198696	0.190548	0.100994	0.0982205	0.0612786	0.0525038
92.8	0.342018	0.345031	0.19893	0.190909	0.101321	0.0984193	0.0619868	0.0526136
93	0.342564	0.3456	0.198959	0.19127	0.101275	0.098618	0.0621459	0.0527234
93.2	0.343179	0.346168	0.19972	0.191631	0.101598	0.0988167	0.0624188	0.0528331
93.4	0.343517	0.346736	0.199951	0.191991	0.101797	0.0990153	0.0620719	0.0529428
93.6	0.343761	0.347303	0.199507	0.192351	0.101894	0.0992139	0.062026	0.0530525
93.8	0.343981	0.347869	0.199893	0.192711	0.102227	0.0994123	0.0619063	0.0531622
94	0.34379	0.348434	0.199544	0.193071	0.10178	0.0996108	0.0614782	0.0532719
94.2	0.34373	0.349	0.199267	0.19343	0.101587	0.0998092	0.0608564	0.0533816
94.4	0.344275	0.349564	0.199382	0.19379	0.101716	0.100007	0.0606657	0.0534912
94.6	0.344715	0.350128	0.199637	0.194149	0.101634	0.100206	0.0608439	0.0536009
94.8	0.345064	0.350691	0.199755	0.194508	0.101921	0.100404	0.0610968	0.0537105
95	0.345025	0.351253	0.199791	0.194867	0.101998	0.100602	0.0610099	0.0538201
95.2	0.345021	0.351815	0.19992	0.195225	0.1018	0.1008	0.0607267	0.0539297
95.4	0.346056	0.352377	0.20085	0.195584	0.102614	0.100998	0.0614997	0.0540393
95.6	0.346378	0.352937	0.201143	0.195942	0.103072	0.101196	0.0620174	0.0541488
95.8	0.347063	0.353497	0.201784	0.1963	0.103733	0.101394	0.0622933	0.0542584
96	0.34755	0.354057	0.201953	0.196658	0.103748	0.101592	0.0625227	0.0543679
96.2	0.348431	0.354615	0.20298	0.197015	0.104318	0.10179	0.0626156	0.0544774
96.4	0.349177	0.355174	0.203038	0.197373	0.104389	0.101988	0.0626661	0.0545869
96.6	0.349993	0.355731	0.203068	0.19773	0.104757	0.102186	0.0631678	0.0546964
96.8	0.350524	0.356288	0.203454	0.198087	0.105128	0.102383	0.0635362	0.0548059
97	0.350712	0.356845	0.203281	0.198444	0.104869	0.102581	0.0629531	0.0549153
97.2	0.351284	0.3574	0.203889	0.1988	0.105259	0.102778	0.0628201	0.0550247
97.4	0.351999	0.357955	0.203971	0.199157	0.105618	0.102976	0.0630591	0.0551342
97.6	0.352572	0.35851	0.204242	0.199513	0.105407	0.103174	0.0630233	0.0552436
97.8	0.353228	0.359064	0.204909	0.199869	0.105406	0.103371	0.0628713	0.055353
98	0.354028	0.359617	0.2052	0.200225	0.10544	0.103568	0.0628088	0.0554624
98.2	0.354658	0.36017	0.205601	0.20058	0.105688	0.103766	0.0625543	0.0555717
98.4	0.355795	0.360722	0.20635	0.200936	0.10576	0.103963	0.0630529	0.0556811
98.6	0.356496	0.361273	0.206915	0.201291	0.106268	0.10416	0.0635026	0.0557904
98.8	0.356989	0.361824	0.206812	0.201646	0.106072	0.104357	0.0632079	0.0558997
99	0.357483	0.362374	0.20709	0.202001	0.106356	0.104554	0.0631549	0.056009
99.2	0.358728	0.362924	0.207772	0.202355	0.106958	0.104751	0.0637201	0.0561183
99.4	0.359595	0.363473	0.208669	0.20271	0.107801	0.104948	0.0643173	0.0562276
99.6	0.35945	0.364021	0.208464	0.203064	0.108023	0.105145	0.0641831	0.0563368
99.8	0.360338	0.364569	0.209154	0.203418	0.108815	0.105342	0.0643216	0.0564461
100	0.360654	0.365117	0.21009	0.203772	0.108919	0.105539	0.0643076	0.0565553
100.2	0.361088	0.365663	0.210427	0.204126	0.109259	0.105736	0.063984	0.0566645
100.4	0.361298	0.366209	0.210055	0.204479	0.10922	0.105932	0.0633546	0.0567737
100.6	0.361576	0.366754	0.210175	0.204832	0.109942	0.106129	0.0631231	0.0568829
100.8	0.36192	0.367299	0.210194	0.205185	0.110267	0.106326	0.0633007	0.056992
101	0.361594	0.367843	0.209839	0.205538	0.110054	0.106522	0.0627191	0.0571012
101.2	0.362312	0.368387	0.210668	0.205891	0.110634	0.106718	0.0631026	0.0572103
101.4	0.362812	0.36893	0.210479	0.206243	0.110228	0.106915	0.0630118	0.0573194
101.6	0.363427	0.369472	0.210486	0.206596	0.109685	0.107111	0.0627516	0.0574285
101.8	0.364316	0.370014	0.211049	0.206948	0.109574	0.107308	0.0630063	0.0575376
102	0.364929	0.370555	0.211047	0.2073	0.109741	0.107504	0.0630651	0.0576467
102.2	0.366153	0.371096	0.211872	0.207651	0.110403	0.1077	0.0634025	0.0577557
102.4	0.367104	0.371636	0.212574	0.208003	0.110401	0.107896	0.0642075	0.0578648
102.6	0.368002	0.372175	0.213105	0.208354	0.110818	0.108092	0.0644102	0.0579738
102.8	0.369119	0.372714	0.213898	0.208705	0.110992	0.108288	0.0647851	0.0580828
103	0.369865	0.373252	0.214325	0.209056	0.111266	0.108484	0.065304	0.0581918
103.2	0.370293	0.37379	0.214825	0.209407	0.111618	0.10868	0.065591	0.0583008
103.4	0.370542	0.374327	0.215468	0.209758	0.111906	0.108876	0.06567	0.0584098
103.6	0.370717	0.374863	0.215664	0.210108	0.112169	0.109072	0.0657922	0.0585187
103.8	0.371186	0.375399	0.216164	0.210458	0.11265	0.109268	0.0657576	0.0586277
104	0.371349	0.375934	0.216056	0.210808	0.112417	0.109464	0.0654623	0.0587366
104.2	0.371564	0.376469	0.216196	0.211158	0.112866	0.109659	0.0652936	0.0588455
104.4	0.371582	0.377003	0.2159	0.211507	0.112435	0.109855	0.0652211	0.0589544
104.6	0.371775	0.377536	0.216039	0.211857	0.112857	0.11005	0.0652641	0.0590632
104.8	0.371742	0.378069	0.215753	0.212206	0.112597	0.110246	0.0654845	0.0591721
105	0.371798	0.378602	0.21601	0.212555	0.112427	0.110441	0.0653224	0.0592809
105.2	0.372222	0.379133	0.216118	0.212904	0.11227	0.110637	0.0651956	0.0593898
105.4	0.372925	0.379665	0.216081	0.213252	0.111913	0.110832	0.0649338	0.0594986
105.6	0.373671	0.380195	0.216292	0.213601	0.111578	0.111027	0.0649537	0.0596074
105.8	0.374029	0.380725	0.216751	0.213949	0.111392	0.111223	0.06489	0.0597162
106	0.374833	0.381254	0.217087	0.214297	0.111734	0.111418	0.0646589	0.0598249
106.2	0.375953	0.381783	0.218337	0.214645	0.112253	0.111613	0.0650522	0.0599337
106.4	0.376567	0.382311	0.218967	0.214993	0.112278	0.111808	0.0650919	0.0600424
106.6	0.377497	0.382839	0.219648	0.21534	0.112986	0.112003	0.0649768	0.0601512
106.8	0.377742	0.383366	0.220278	0.215687	0.113373	0.112198	0.0654201	0.0602599
107	0.378132	0.383892	0.220689	0.216034	0.113785	0.112393	0.0654091	0.0603686
107.2	0.378645	0.384418	0.221561	0.216381	0.114459	0.112588	0.0652853	0.0604772
107.4	0.379582	0.384943	0.222095	0.216728	0.115494	0.112782	0.0657277	0.0605859
107.6	0.379818	0.385468	0.222698	0.217074	0.115903	0.112977	0.065983	0.0606945
107.8	0.380222	0.385992	0.223131	0.217421	0.116151	0.113172	0.0662701	0.0608032
108	0.380803	0.386516	0.223627	0.217767	0.116253	0.113366	0.0666969	0.0609118
108.2	0.381371	0.387039	0.224266	0.218113	0.116081	0.113561	0.0670686	0.0610204
108.4	0.38196	0.387561	0.2244	0.218458	0.115934	0.113756	0.0676006	0.061129
108.6	0.382629	0.388083	0.224857	0.218804	0.116521	0.11395	0.067657	0.0612376
108.8	0.38268	0.388604	0.224833	0.219149	0.116018	0.114144	0.0676878	0.0613461
109	0.383161	0.389125	0.225261	0.219494	0.116245	0.114339	0.0673569	0.0614547
109.2	0.383534	0.389645	0.225701	0.219839	0.116349	0.114533	0.0673914	0.0615632
109.4	0.384068	0.390164	0.226113	0.220184	0.116633	0.114727	0.067692	0.0616717
109.6	0.384619	0.390683	0.226331	0.220529	0.116239	0.114922	0.0675443	0.0617802
109.8	0.384748	0.391201	0.22674	0.220873	0.116503	0.115116	0.0675886	0.0618887
110	0.386173	0.391719	0.227485	0.221217	0.11725	0.11531	0.0682174	0.0619971
110.2	0.387298	0.392236	0.228143	0.221561	0.118028	0.115504	0.0684884	0.0621056
110.4	0.387748	0.392753	0.228186	0.221905	0.118411	0.115698	0.0680865	0.062214
110.6	0.38784	0.393269	0.228275	0.222249	0.11912	0.115892	0.06786	0.0623225
110.8	0.38835	0.393785	0.228603	0.222592	0.119276	0.116086	0.0682738	0.0624309
111	0.389033	0.3943	0.228786	0.222935	0.119666	0.11628	0.0682368	0.0625392
111.2	0.389673	0.394814	0.228632	0.223278	0.119712	0.116473	0.068577	0.0626476
111.4	0.38989	0.395328	0.228446	0.223621	0.119867	0.116667	0.0687153	0.062756
111.6	0.390502	0.395841	0.228892	0.223964	0.119939	0.116861	0.0689248	0.0628643
111.8	0.390953	0.396354	0.22882	0.224306	0.119755	0.117054	0.0692462	0.0629727
112	0.391529	0.396866	0.228936	0.224649	0.119363	0.117248	0.0698079	0.063081
112.2	0.391356	0.397377	0.228281	0.224991	0.118955	0.117441	0.0694557	0.0631893
112.4	0.391636	0.397888	0.227864	0.225333	0.118913	0.117635	0.0693605	0.0632975
112.6	0.391774	0.398398	0.227776	0.225674	0.118453	0.117828	0.0689068	0.0634058
112.8	0.391632	0.398908	0.227603	0.226016	0.11789	0.118022	0.0688619	0.0635141
113	0.392066	0.399417	0.227912	0.226357	0.118372	0.118215	0.0688136	0.0636223
113.2	0.392493	0.399926	0.228393	0.226698	0.118972	0.118408	0.0694208	0.0637305
113.4	0.39258	0.400434	0.228272	0.227039	0.119138	0.118601	0.0693054	0.0638387
113.6	0.393407	0.400942	0.228841	0.22738	0.119552	0.118794	0.0694542	0.063947
113.8	0.39361	0.401449	0.229345	0.227721	0.120102	0.118987	0.0696553	0.0640551
114	0.394895	0.401955	0.230212	0.228061	0.120914	0.11918	0.070251	0.0641633
114.2	0.395662	0.402461	0.230754	0.228401	0.121372	0.119373	0.0702869	0.0642714
114.4	0.395961	0.402967	0.230845	0.228741	0.121571	0.119566	0.0700906	0.0643796
114.6	0.396481	0.403471	0.231054	0.229081	0.121639	0.119759	0.0696617	0.0644877
114.8	0.397069	0.403976	0.231277	0.229421	0.121551	0.119952	0.0701123	0.0645958
115	0.397788	0.404479	0.231863	0.22976	0.121763	0.120145	0.0703249	0.0647039
115.2	0.398386	0.404982	0.232185	0.2301	0.122105	0.120338	0.0702849	0.064812
115.4	0.39892	0.405485	0.233015	0.230439	0.122435	0.12053	0.0701198	0.06492
115.6	0.399641	0.405987	0.233723	0.230778	0.12275	0.120723	0.0707322	0.0650281
115.8	0.399835	0.406488	0.234026	0.231116	0.122401	0.120915	0.0707652	0.0651361
116	0.400181	0.406989	0.234465	0.231455	0.122197	0.121108	0.0704697	0.0652441
116.2	0.400357	0.40749	0.23502	0.231793	0.122649	0.1213	0.0700542	0.0653521
116.4	0.40098	0.407989	0.235198	0.232131	0.12217	0.121493	0.0700861	0.0654601
116.6	0.40115	0.408488	0.235836	0.232469	0.122366	0.121685	0.0705309	0.0655681
116.8	0.401203	0.408987	0.23601	0.232807	0.12211	0.121877	0.0706346	0.065676
117	0.401683	0.409485	0.236439	0.233145	0.123007	0.122069	0.0707452	0.0657839
117.2	0.402253	0.409983	0.236743	0.233482	0.123773	0.122262	0.0710868	0.0658919
117.4	0.402298	0.41048	0.236603	0.233819	0.123508	0.122454	0.0707039	0.0659998
117.6	0.402983	0.410976	0.237354	0.234156	0.123909	0.122646	0.0712107	0.0661077
117.8	0.403444	0.411472	0.237963	0.234493	0.123705	0.122838	0.071315	0.0662155
118	0.403912	0.411968	0.238837	0.23483	0.124293	0.12303	0.0714184	0.0663234
118.2	0.404882	0.412463	0.239149	0.235166	0.124627	0.123222	0.0719394	0.0664313
118.4	0.405124	0.412957	0.239087	0.235503	0.124634	0.123413	0.071689	0.0665391
118.6	0.40574	0.41345	0.239601	0.235839	0.124836	0.123605	0.0717507	0.0666469
118.8	0.406399	0.413944	0.240367	0.236175	0.125445	0.123797	0.0727265	0.0667547
119	0.407628	0.414436	0.24167	0.23651	0.126452	0.123989	0.0732276	0.0668625
119.2	0.408094	0.414928	0.24176	0.236846	0.126572	0.12418	0.0728405	0.0669703
119.4	0.408973	0.41542	0.242362	0.237181	0.126486	0.124372	0.0733471	0.067078
119.6	0.409617	0.415911	0.242549	0.237516	0.126946	0.124563	0.0733687	0.0671858
119.8	0.410299	0.416401	0.242716	0.237851	0.126647	0.124755	0.0727815	0.0672935
120	0.411224	0.416891	0.24334	0.238186	0.127246	0.124946	0.0730196	0.0674012
120.2	0.411953	0.417381	0.243785	0.238521	0.127373	0.125138	0.0732495	0.0675089
[truncated: 3,598 more rows]

## Sheet: Figure 2a
Figure 2a
[truncated: 9,804 more rows]

[truncated: 26 more sheets: Figure 2b, Figure 2c, Figure 2d, Figure 2e, Figure 2f, Figure 2g, Figure 2h, Figure 2i, Figure 3a, Figure 3b, Figure 3c, Figure 3d, Figure 3e, Figure 4a, Figure 4b, Supplementary Figure 1, Supplementary Figure 2a, Supplementary Figure 2b, Supplementary Figure 3a, Supplementary Figure 3b …]
